# Supplementary material for: Diaqua­bis­(4-carb­oxy-2-ethyl-1H-imidazole-5-carboxyl­ato-κ2 N 3,O 4)manganese(II) N,N-dimethyl­formamide disolvate
Source: Acta Crystallogr Sect E Struct Rep Online. 2011 Jun 4;67(Pt 7):m828. doi: 10.1107/S1600536811020071 (PMC3151971; doi:10.1107/S1600536811020071)
Supplement: Supplementary file 1 [file e-67-0m828-sup1.cif]

##############################################################################
#                                                                            #
# This CIF contains the data in a paper accepted for publication in          #
# Acta Crystallographica Section E. It conforms to the requirements of       #
# Notes for Authors for Acta Crystallographica Section E, and has been       #
# peer reviewed under the auspices of the IUCr Commission on Journals.       #
#                                                                            #
# Full details of the Crystallographic Information File format               #
# are given in the paper "The Crystallographic Information File (CIF):       #
# a New Standard Archive File for Crystallography" by S. R. Hall, F. H.      #
# Allen and I. D. Brown [Acta Cryst. (1991), A47, 655-685].                  #
#                                                                            #
# The current version of the core CIF dictionary is obtainable from          #
# ftp://ftp.iucr.org/pub/cif_core.dic.                                       #
#                                                                            #
# Software is freely available for graphical display of the structure(s)     #
# in this CIF. For information consult the CIF software page                 #
# http://www.iucr.org/resources/cif/software.                                #
#                                                                            #
# This file may be used for bona fide research purposes within the           #
# scientific community so long as proper attribution is given to the journal # 
# article from which it was obtained.                                        #
#                                                                            #
##############################################################################
data_I
_audit_creation_method     SHELXL-97
_chemical_name_systematic
;
Diaquabis(4-carboxy-2-ethyl-1<i>H</i>-imidazole-5-carboxylato-
\k^2^<i>N</i>^3^,<i>O</i>^4^)manganese(II) <i>N</i>,<i>N</i>-dimethylformamide
disolvate
;
_chemical_name_common     ?
_chemical_formula_moiety     'C14 H18 Mn N4 O10, 2(C3 H7 N O)'
_chemical_formula_sum     'C20 H32 Mn N6 O12'
_chemical_formula_iupac     '[Mn (C7 H7 N2 O4)2 (H2 O)2], 2C3 H7 N O'
_chemical_formula_weight     603.46
_chemical_melting_point     ?
_symmetry_cell_setting     triclinic
_symmetry_space_group_name_H-M     'P -1'
_symmetry_space_group_name_Hall     '-P 1'
loop_
    _symmetry_equiv_pos_as_xyz
    'x, y, z'
    '-x, -y, -z'
_cell_length_a     7.3246(2)
_cell_length_b     9.0070(2)
_cell_length_c     12.0541(3)
_cell_angle_alpha     68.8410(10)
_cell_angle_beta     77.7800(10)
_cell_angle_gamma     70.1320(10)
_cell_volume     693.89(3)
_cell_formula_units_Z     1
_cell_measurement_reflns_used     5837
_cell_measurement_theta_min     2.82
_cell_measurement_theta_max     27.90
_cell_measurement_temperature     296(2)
_exptl_crystal_description     block
_exptl_crystal_colour     colorless
_exptl_crystal_size_max     0.20
_exptl_crystal_size_mid     0.20
_exptl_crystal_size_min     0.18
_exptl_crystal_density_diffrn     1.444
_exptl_crystal_density_meas     ?
_exptl_crystal_density_method     'not measured'
_exptl_crystal_F_000     315
_exptl_absorpt_coefficient_mu     0.544
_exptl_absorpt_correction_type     multi-scan
_exptl_absorpt_process_details     '(SADABS; Sheldrick, 1996)'
_exptl_absorpt_correction_T_min     0.8989
_exptl_absorpt_correction_T_max     0.9084
_exptl_special_details
;
;
_diffrn_ambient_temperature     296(2)
_diffrn_radiation_type     MoK\a
_diffrn_radiation_wavelength     0.71073
_diffrn_radiation_source     'fine-focus sealed tube'
_diffrn_radiation_monochromator     graphite
_diffrn_measurement_device_type     'Bruker APEXII area-detector'
_diffrn_measurement_method     '\f and \w'
_diffrn_detector_area_resol_mean     ?
_diffrn_reflns_number     5239
_diffrn_reflns_av_R_equivalents     0.017
_diffrn_reflns_av_sigmaI/netI     0.023
_diffrn_reflns_theta_min     1.82
_diffrn_reflns_theta_max     25.00
_diffrn_reflns_theta_full     25.00
_diffrn_measured_fraction_theta_max     0.998
_diffrn_measured_fraction_theta_full     0.998
_diffrn_reflns_limit_h_min     -8
_diffrn_reflns_limit_h_max     8
_diffrn_reflns_limit_k_min     -10
_diffrn_reflns_limit_k_max     10
_diffrn_reflns_limit_l_min     -13
_diffrn_reflns_limit_l_max     14
_diffrn_standards_number     0
_diffrn_standards_interval_count     .
_diffrn_standards_interval_time     .
_diffrn_standards_decay_%     .
_refine_special_details
;
Refinement of <i>F</i>^2^ against ALL reflections. The weighted <i>R</i>-factor
<i>wR</i> and goodness of fit <i>S</i> are based on <i>F</i>^2^, conventional
<i>R</i>-factors <i>R</i> are based on <i>F</i>, with <i>F</i> set to zero for
negative <i>F</i>^2^. The threshold expression of <i>F</i>^2^ >
\s(<i>F</i>^2^) is used only for calculating <i>R</i>-factors(gt) <i>etc</i>.
and is not relevant to the choice of reflections for refinement.
<i>R</i>-factors based on <i>F</i>^2^ are statistically about twice as large
as those based on <i>F</i>, and <i>R</i>- factors based on ALL data will be
even larger.
;
_reflns_number_total     2447
_reflns_number_gt     2192
_reflns_threshold_expression     I>2sigma(I)
_refine_ls_structure_factor_coef     Fsqd
_refine_ls_matrix_type     full
_refine_ls_R_factor_all     0.0382
_refine_ls_R_factor_gt     0.0342
_refine_ls_wR_factor_gt     0.0933
_refine_ls_wR_factor_ref     0.0963
_refine_ls_goodness_of_fit_ref     1.043
_refine_ls_restrained_S_all     1.148
_refine_ls_number_reflns     2447
_refine_ls_number_parameters     182
_refine_ls_number_restraints     3
_refine_ls_hydrogen_treatment     constr
_refine_ls_weighting_scheme     calc
_refine_ls_weighting_details
         'calc w=1/[\s^2^(Fo^2^)+(0.0528P)^2^+0.2406P] where P=(Fo^2^+2Fc^2^)/3'
_atom_sites_solution_hydrogens     geom
_atom_sites_solution_primary     direct
_atom_sites_solution_secondary     difmap
_refine_ls_shift/su_max     0.000
_refine_ls_shift/su_mean     0.000
_refine_diff_density_max     0.328
_refine_diff_density_min     -0.206
_refine_ls_extinction_method     none
_refine_ls_extinction_coef     ?
loop_
    _atom_type_symbol
    _atom_type_description
    _atom_type_scat_dispersion_real
    _atom_type_scat_dispersion_imag
    _atom_type_scat_source
    'O' 'O' 0.0106 0.0060
                         'International Tables Vol C Tables 4.2.6.8 and 6.1.1.4'
    'Mn' 'Mn' 0.3368 0.7283
                         'International Tables Vol C Tables 4.2.6.8 and 6.1.1.4'
    'C' 'C' 0.0033 0.0016
                         'International Tables Vol C Tables 4.2.6.8 and 6.1.1.4'
    'N' 'N' 0.0061 0.0033
                         'International Tables Vol C Tables 4.2.6.8 and 6.1.1.4'
    'H' 'H' 0.0000 0.0000
                         'International Tables Vol C Tables 4.2.6.8 and 6.1.1.4'
_computing_data_collection     'APEX2 (Bruker, 2007)'
_computing_cell_refinement     'SAINT (Bruker, 2007)'
_computing_data_reduction     'SAINT (Bruker, 2007)'
_computing_structure_solution     'SHELXS97 (Sheldrick, 2008)'
_computing_structure_refinement     'SHELXL97 (Sheldrick, 2008)'
_computing_molecular_graphics     'SHELXTL (Sheldrick, 2008)'
_computing_publication_material     'SHELXL97 (Sheldrick, 2008)'
loop_
    _atom_site_type_symbol
    _atom_site_label
    _atom_site_fract_x
    _atom_site_fract_y
    _atom_site_fract_z
    _atom_site_U_iso_or_equiv
    _atom_site_adp_type
    _atom_site_calc_flag
    _atom_site_refinement_flags
    _atom_site_occupancy
    _atom_site_symmetry_multiplicity
    _atom_site_disorder_assembly
    _atom_site_disorder_group
    Mn Mn1 1.0000 0.0000 0.0000 0.03597(17) Uani d S 1 2 . .
    O O1 0.5096(2) 0.68752(18) 0.13763(14) 0.0455(4) Uani d . 1 1 . .
    O O2 0.6923(2) 0.70548(17) -0.03711(13) 0.0431(4) Uani d . 1 1 . .
    O O3 0.8948(3) 0.52116(18) -0.15377(14) 0.0483(4) Uani d . 1 1 . .
    H H3 0.8284 0.5834 -0.1154 0.072 Uiso calc R 1 1 . .
    O O4 1.0038(2) -0.25098(18) 0.12795(13) 0.0420(4) Uani d . 1 1 . .
    O O5 0.3937(3) 0.3980(3) 0.39973(17) 0.0701(6) Uani d . 1 1 . .
    N N1 0.8058(2) 0.17558(19) 0.09645(15) 0.0341(4) Uani d . 1 1 . .
    N N2 0.6175(3) 0.3399(2) 0.19823(15) 0.0362(4) Uani d . 1 1 . .
    H H2 0.5413 0.3718 0.2554 0.043 Uiso calc R 1 1 . .
    N N3 0.2062(3) 0.5787(3) 0.49596(18) 0.0519(5) Uani d . 1 1 . .
    C C1 0.6958(3) 0.1811(3) 0.19781(18) 0.0387(5) Uani d . 1 1 . .
    C C2 0.6797(3) 0.4415(2) 0.09255(17) 0.0298(4) Uani d . 1 1 . .
    C C3 0.7965(3) 0.3374(2) 0.02988(17) 0.0292(4) Uani d . 1 1 . .
    C C4 0.6210(3) 0.6249(2) 0.06428(18) 0.0337(4) Uani d . 1 1 . .
    C C5 0.9031(3) 0.3697(2) -0.09070(17) 0.0330(4) Uani d . 1 1 . .
    C C6 0.6624(4) 0.0344(3) 0.2986(2) 0.0594(7) Uani d . 1 1 . .
    H H6A 0.7410 -0.0656 0.2792 0.071 Uiso calc R 1 1 . .
    H H6B 0.7080 0.0322 0.3693 0.071 Uiso calc R 1 1 . .
    C C7 0.4567(6) 0.0304(5) 0.3278(4) 0.1004(13) Uani d . 1 1 . .
    H H7A 0.3757 0.1320 0.3423 0.151 Uiso calc R 1 1 . .
    H H7B 0.4466 -0.0620 0.3980 0.151 Uiso calc R 1 1 . .
    H H7C 0.4145 0.0187 0.2620 0.151 Uiso calc R 1 1 . .
    C C8 0.2127(5) 0.4520(5) 0.6120(2) 0.0766(9) Uani d . 1 1 . .
    H H8A 0.2852 0.3454 0.6029 0.115 Uiso calc R 1 1 . .
    H H8B 0.0822 0.4508 0.6464 0.115 Uiso calc R 1 1 . .
    H H8C 0.2748 0.4761 0.6634 0.115 Uiso calc R 1 1 . .
    C C9 0.1012(6) 0.7462(5) 0.4934(4) 0.1007(13) Uani d . 1 1 . .
    H H9A 0.0953 0.8174 0.4120 0.151 Uiso calc R 1 1 . .
    H H9B 0.1668 0.7829 0.5350 0.151 Uiso calc R 1 1 . .
    H H9C -0.0288 0.7505 0.5315 0.151 Uiso calc R 1 1 . .
    C C10 0.2976(4) 0.5403(4) 0.3999(2) 0.0603(7) Uani d . 1 1 . .
    H H10 0.2897 0.6254 0.3272 0.072 Uiso calc R 1 1 . .
    O O1W 0.7541(2) 0.0082(2) -0.07777(18) 0.0579(5) Uani d D 1 1 . .
    H H1W 0.7407 -0.0852 -0.0560 0.087 Uiso d RD 1 1 . .
    H H2W 0.6611 0.0895 -0.0898 0.087 Uiso d RD 1 1 . .
loop_
    _atom_site_aniso_label
    _atom_site_aniso_U_11
    _atom_site_aniso_U_22
    _atom_site_aniso_U_33
    _atom_site_aniso_U_12
    _atom_site_aniso_U_13
    _atom_site_aniso_U_23
    Mn1 0.0376(3) 0.0226(2) 0.0446(3) -0.00243(18) 0.00243(19) -0.01653(19)
    O1 0.0533(9) 0.0297(8) 0.0465(9) 0.0017(7) 0.0006(7) -0.0197(7)
    O2 0.0565(9) 0.0226(7) 0.0465(9) -0.0090(7) 0.0017(7) -0.0127(7)
    O3 0.0653(11) 0.0272(8) 0.0415(8) -0.0125(7) 0.0157(7) -0.0109(7)
    O4 0.0489(9) 0.0306(8) 0.0404(8) -0.0073(7) 0.0118(7) -0.0173(6)
    O5 0.0795(13) 0.0729(14) 0.0570(11) -0.0180(11) 0.0185(10) -0.0372(10)
    N1 0.0374(9) 0.0228(8) 0.0362(9) -0.0041(7) 0.0038(7) -0.0110(7)
    N2 0.0416(9) 0.0293(9) 0.0313(9) -0.0032(7) 0.0044(7) -0.0131(7)
    N3 0.0464(11) 0.0616(13) 0.0494(12) -0.0141(10) 0.0077(9) -0.0278(10)
    C1 0.0434(12) 0.0274(11) 0.0364(11) -0.0047(9) 0.0022(9) -0.0086(9)
    C2 0.0311(10) 0.0254(10) 0.0317(10) -0.0042(8) -0.0032(8) -0.0112(8)
    C3 0.0304(9) 0.0224(9) 0.0331(10) -0.0047(7) -0.0007(8) -0.0108(8)
    C4 0.0360(10) 0.0267(10) 0.0382(11) -0.0031(8) -0.0064(9) -0.0141(9)
    C5 0.0358(10) 0.0265(10) 0.0346(10) -0.0080(8) 0.0020(8) -0.0114(8)
    C6 0.0736(18) 0.0351(13) 0.0485(14) -0.0099(12) 0.0116(12) -0.0043(11)
    C7 0.109(3) 0.093(3) 0.088(2) -0.064(2) -0.007(2) 0.014(2)
    C8 0.091(2) 0.096(2) 0.0454(15) -0.0368(19) 0.0138(15) -0.0275(16)
    C9 0.085(2) 0.084(3) 0.129(3) -0.006(2) 0.011(2) -0.058(3)
    C10 0.0607(16) 0.072(2) 0.0449(14) -0.0210(14) 0.0073(12) -0.0204(13)
    O1W 0.0502(9) 0.0266(8) 0.0991(14) -0.0010(7) -0.0228(9) -0.0230(9)
_geom_special_details
;
All e.s.d.'s (except the e.s.d. in the dihedral angle between two l.s. planes)
are estimated using the full covariance matrix. The cell e.s.d.'s are taken
into account individually in the estimation of e.s.d.'s in distances, angles
and torsion angles; correlations between e.s.d.'s in cell parameters are only
used when they are defined by crystal symmetry. An approximate (isotropic)
treatment of cell e.s.d.'s is used for estimating e.s.d.'s involving l.s.
planes.
;
loop_
    _geom_bond_atom_site_label_1
    _geom_bond_atom_site_label_2
    _geom_bond_site_symmetry_2
    _geom_bond_distance
    _geom_bond_publ_flag
    Mn1 O1W 2_755 2.1683(17) ?
    Mn1 O1W . 2.1683(17) ?
    Mn1 O4 2_755 2.2244(15) ?
    Mn1 O4 . 2.2244(15) ?
    Mn1 N1 2_755 2.2302(15) ?
    Mn1 N1 . 2.2302(15) ?
    O1 C4 . 1.228(2) ?
    O2 C4 . 1.281(3) ?
    O3 C5 . 1.287(2) ?
    O3 H3 . 0.8200 ?
    O4 C5 2_755 1.238(2) ?
    O5 C10 . 1.235(4) ?
    N1 C1 . 1.321(3) ?
    N1 C3 . 1.373(2) ?
    N2 C1 . 1.350(3) ?
    N2 C2 . 1.365(3) ?
    N2 H2 . 0.8600 ?
    N3 C10 . 1.309(3) ?
    N3 C9 . 1.434(4) ?
    N3 C8 . 1.449(4) ?
    C1 C6 . 1.489(3) ?
    C2 C3 . 1.369(3) ?
    C2 C4 . 1.484(3) ?
    C3 C5 . 1.475(3) ?
    C5 O4 2_755 1.238(2) ?
    C6 C7 . 1.483(5) ?
    C6 H6A . 0.9700 ?
    C6 H6B . 0.9700 ?
    C7 H7A . 0.9600 ?
    C7 H7B . 0.9600 ?
    C7 H7C . 0.9600 ?
    C8 H8A . 0.9600 ?
    C8 H8B . 0.9600 ?
    C8 H8C . 0.9600 ?
    C9 H9A . 0.9600 ?
    C9 H9B . 0.9600 ?
    C9 H9C . 0.9600 ?
    C10 H10 . 0.9300 ?
    O1W H1W . 0.8200 ?
    O1W H2W . 0.8047 ?
loop_
    _geom_angle_atom_site_label_1
    _geom_angle_atom_site_label_2
    _geom_angle_atom_site_label_3
    _geom_angle_site_symmetry_1
    _geom_angle_site_symmetry_3
    _geom_angle
    _geom_angle_publ_flag
    O1W Mn1 O1W 2_755 . 180.00(10) ?
    O1W Mn1 O4 2_755 2_755 90.79(6) ?
    O1W Mn1 O4 . 2_755 89.21(6) ?
    O1W Mn1 O4 2_755 . 89.21(6) ?
    O1W Mn1 O4 . . 90.79(6) ?
    O4 Mn1 O4 2_755 . 180.00(11) ?
    O1W Mn1 N1 2_755 2_755 90.95(6) ?
    O1W Mn1 N1 . 2_755 89.05(6) ?
    O4 Mn1 N1 2_755 2_755 104.47(5) ?
    O4 Mn1 N1 . 2_755 75.53(5) ?
    O1W Mn1 N1 2_755 . 89.05(6) ?
    O1W Mn1 N1 . . 90.95(6) ?
    O4 Mn1 N1 2_755 . 75.53(5) ?
    O4 Mn1 N1 . . 104.47(5) ?
    N1 Mn1 N1 2_755 . 180.00(7) ?
    C5 O3 H3 . . 109.5 ?
    C5 O4 Mn1 2_755 . 115.88(12) ?
    C1 N1 C3 . . 106.19(16) ?
    C1 N1 Mn1 . . 142.61(14) ?
    C3 N1 Mn1 . . 111.18(12) ?
    C1 N2 C2 . . 108.45(17) ?
    C1 N2 H2 . . 125.8 ?
    C2 N2 H2 . . 125.8 ?
    C10 N3 C9 . . 122.6(3) ?
    C10 N3 C8 . . 120.8(3) ?
    C9 N3 C8 . . 116.6(3) ?
    N1 C1 N2 . . 110.34(18) ?
    N1 C1 C6 . . 125.5(2) ?
    N2 C1 C6 . . 124.14(19) ?
    N2 C2 C3 . . 105.31(17) ?
    N2 C2 C4 . . 122.29(17) ?
    C3 C2 C4 . . 132.40(18) ?
    C2 C3 N1 . . 109.70(16) ?
    C2 C3 C5 . . 132.07(18) ?
    N1 C3 C5 . . 118.21(16) ?
    O1 C4 O2 . . 125.24(19) ?
    O1 C4 C2 . . 118.76(18) ?
    O2 C4 C2 . . 116.00(17) ?
    O4 C5 O3 2_755 . 122.34(18) ?
    O4 C5 C3 2_755 . 119.06(18) ?
    O3 C5 C3 . . 118.59(17) ?
    C7 C6 C1 . . 115.0(2) ?
    C7 C6 H6A . . 108.5 ?
    C1 C6 H6A . . 108.5 ?
    C7 C6 H6B . . 108.5 ?
    C1 C6 H6B . . 108.5 ?
    H6A C6 H6B . . 107.5 ?
    C6 C7 H7A . . 109.5 ?
    C6 C7 H7B . . 109.5 ?
    H7A C7 H7B . . 109.5 ?
    C6 C7 H7C . . 109.5 ?
    H7A C7 H7C . . 109.5 ?
    H7B C7 H7C . . 109.5 ?
    N3 C8 H8A . . 109.5 ?
    N3 C8 H8B . . 109.5 ?
    H8A C8 H8B . . 109.5 ?
    N3 C8 H8C . . 109.5 ?
    H8A C8 H8C . . 109.5 ?
    H8B C8 H8C . . 109.5 ?
    N3 C9 H9A . . 109.5 ?
    N3 C9 H9B . . 109.5 ?
    H9A C9 H9B . . 109.5 ?
    N3 C9 H9C . . 109.5 ?
    H9A C9 H9C . . 109.5 ?
    H9B C9 H9C . . 109.5 ?
    O5 C10 N3 . . 124.1(3) ?
    O5 C10 H10 . . 118.0 ?
    N3 C10 H10 . . 118.0 ?
    Mn1 O1W H1W . . 109.5 ?
    Mn1 O1W H2W . . 120.7 ?
    H1W O1W H2W . . 120.8 ?
loop_
    _geom_hbond_atom_site_label_D
    _geom_hbond_atom_site_label_H
    _geom_hbond_atom_site_label_A
    _geom_hbond_site_symmetry_A
    _geom_hbond_distance_DH
    _geom_hbond_distance_HA
    _geom_hbond_distance_DA
    _geom_hbond_angle_DHA
    O1W H2W O1 2_665 0.80 1.92 2.707(2) 165
    O1W H1W O2 1_545 0.82 1.96 2.768(2) 168
    N2 H2 O5 . 0.86 1.89 2.740(2) 168
    O3 H3 O2 . 0.82 1.64 2.462(2) 179
data_global
_journal_date_recd_electronic     2011-05-18
_journal_date_accepted     2011-05-26
_journal_name_full     'Acta Crystallographica, Section E'
_journal_year     2011
_journal_volume     67
_journal_issue      7
_journal_page_first     m828
_journal_page_last     m828
_journal_paper_category     QM
_journal_coeditor_code     GK2378
_publ_contact_author_name     'Zhang, Gang'
_publ_contact_author_address
;
Department of Chemistry and Chemical Engineering,
Henan University of Urban Construction,
Pingdingshan, Henan, 467044, People's Republic of China
;
_publ_contact_author_email     zhanghn1010@163.com
_publ_contact_author_fax     " +8603752089043"
_publ_contact_author_phone     " +8603752089043"
_publ_section_title
;\
Diaquabis(4-carboxy-2-ethyl-1<i>H</i>-imidazole-5-carboxylato-\k^2^<i>N</i>^3^,\
<i>O</i>^4^)manganese(II) <i>N</i>,<i>N</i>-dimethylformamide disolvate
;
loop_
    _publ_author_name
    _publ_author_footnote
    _publ_author_address
    'Zhang, Gang' .
;
Department of Chemistry and Chemical Engineering,
Henan University of Urban Construction,
Pingdingshan, Henan,
People's Republic of China
;
    'Wang, Yong' .
;
Department of Chemical Engineering,
Henan Polytechnic Institute,
Nanyang, 473009,
People's Republic of China
;
