# Supplementary material for: Diaqua­bis­(4-carb­oxy-2-ethyl-1H-imidazole-5-carboxyl­ato-κ2 N 3,O 4)manganese(II) N,N-dimethyl­formamide disolvate
Source: Acta Crystallogr Sect E Struct Rep Online. 2011 Jun 4;67(Pt 7):m828. doi: 10.1107/S1600536811020071 (PMC3151971; doi:10.1107/S1600536811020071)
Supplement: Supplementary file 2 [file e-67-0m828-Isup2.hkl]

# 
# h,k,l, Fc-squared, Fo-squared, sigma(Fo-squared) and status flag 
# 
data_I
_shelx_title ' 1 in P-1' 
_shelx_refln_list_code          4 
_shelx_F_calc_maximum      163.82 
_exptl_crystal_F_000       315.00 
_reflns_d_resolution_high  0.8410 
 
loop_ 
 _symmetry_equiv_pos_as_xyz 
 'x, y, z' 
 '-x, -y, -z' 
 
_cell_length_a     7.3246 
_cell_length_b     9.0070 
_cell_length_c    12.0541 
_cell_angle_alpha  68.841 
_cell_angle_beta   77.780 
_cell_angle_gamma  70.132 
 
_shelx_F_squared_multiplier     1.000 
 
loop_ 
 _refln_index_h 
 _refln_index_k 
 _refln_index_l 
 _refln_F_squared_calc 
 _refln_F_squared_meas 
 _refln_F_squared_sigma 
 _refln_observed_status 
   2   0   0      215.23      197.06      5.19 o 
   3   0   0      738.10      738.19      9.37 o 
   4   0   0      238.24      208.28      3.09 o 
   5   0   0       84.96       86.13      1.56 o 
   6   0   0      112.35      122.41      2.56 o 
   7   0   0        0.24        0.00      0.61 o 
   8   0   0       10.04        8.86      2.03 o 
  -7   1   0       38.54       37.47      3.04 o 
  -6   1   0        8.18        7.77      0.82 o 
  -5   1   0      122.03      119.77      3.03 o 
  -4   1   0      759.31      768.98      8.01 o 
  -3   1   0      352.18      372.94      4.08 o 
  -2   1   0       25.02       34.82      0.86 o 
  -1   1   0      200.36      216.70      4.56 o 
   0   1   0     1144.21     1127.16     15.70 o 
   1   1   0     1975.62     2025.64     44.56 o 
   2   1   0     2673.95     2967.56     38.67 o 
   3   1   0      164.24      146.95      2.29 o 
   4   1   0      660.54      651.14      6.82 o 
   5   1   0       92.85       84.08      1.58 o 
   6   1   0      125.97      122.83      2.54 o 
   7   1   0       88.67       92.82      2.95 o 
   8   1   0        3.86        5.32      1.52 o 
  -7   2   0        8.73        9.11      1.77 o 
  -6   2   0        1.57        1.01      0.76 o 
  -5   2   0       53.07       47.43      1.63 o 
  -4   2   0       38.31       33.81      1.21 o 
  -3   2   0       86.13       84.39      1.99 o 
  -2   2   0       33.06       37.86      0.97 o 
  -1   2   0        0.55        1.44      0.52 o 
   0   2   0     1194.82     1069.92     14.23 o 
   1   2   0      212.34      198.85      3.04 o 
   2   2   0      664.16      683.93      9.74 o 
   3   2   0      162.45      167.61      4.30 o 
   4   2   0       82.12       75.58      1.36 o 
   5   2   0        9.45        9.16      0.56 o 
   6   2   0        0.73        0.56      0.26 o 
   7   2   0       19.80       22.48      1.77 o 
   8   2   0       36.15       31.80      2.66 o 
  -7   3   0        7.94        6.08      1.77 o 
  -6   3   0       36.70       33.92      3.29 o 
  -5   3   0      107.32      108.29      2.48 o 
  -4   3   0       37.52       36.88      1.45 o 
  -3   3   0      697.57      659.07      8.33 o 
  -2   3   0      702.31      636.37      7.89 o 
  -1   3   0      404.97      436.04      5.23 o 
   0   3   0     2672.12     2979.45     38.93 o 
   1   3   0      115.84      109.62      2.15 o 
   2   3   0      447.24      467.83      5.91 o 
   3   3   0        1.25        3.05      0.37 o 
   4   3   0      668.39      651.51      7.57 o 
   5   3   0      122.94      130.65      2.41 o 
   6   3   0        0.64        0.42      0.33 o 
   7   3   0       29.10       28.04      1.30 o 
   8   3   0       38.44       43.61      2.40 o 
  -6   4   0        3.53        3.80      1.52 o 
  -5   4   0        1.71        2.76      0.79 o 
  -4   4   0      497.28      526.76     10.07 o 
  -3   4   0       25.45       21.46      1.18 o 
  -2   4   0       78.10       92.97      2.46 o 
  -1   4   0     1607.13     1717.58     19.08 o 
   0   4   0      781.52      713.32     15.95 o 
   1   4   0      512.15      488.25      7.25 o 
   2   4   0      564.83      550.36      8.23 o 
   3   4   0     1212.19     1294.98     14.94 o 
   4   4   0      404.68      419.09      4.77 o 
   5   4   0        3.94        4.46      0.43 o 
   6   4   0      284.91      273.59      4.37 o 
   7   4   0        2.62        1.12      0.61 o 
   8   4   0       13.96       16.17      1.51 o 
  -5   5   0      127.02      135.52      4.36 o 
  -4   5   0        1.81        2.14      0.79 o 
  -3   5   0      174.05      167.81      4.30 o 
  -2   5   0       87.41       85.10      2.05 o 
  -1   5   0      257.46      265.10      3.76 o 
   0   5   0      471.42      471.55      7.23 o 
   1   5   0       63.99       57.69      1.69 o 
   2   5   0      104.35      126.37      2.77 o 
   3   5   0       62.80       67.43      2.54 o 
   4   5   0      321.39      326.45      4.98 o 
   5   5   0      225.26      224.52      4.65 o 
   6   5   0        1.68        1.29      0.47 o 
   7   5   0       24.34       22.44      2.66 o 
   8   5   0       21.73       21.84      1.79 o 
  -5   6   0       10.29       13.14      1.51 o 
  -4   6   0       21.87       26.99      2.03 o 
  -3   6   0        4.69        3.27      0.67 o 
  -2   6   0       18.69       16.48      1.02 o 
  -1   6   0       22.35       15.44      1.77 o 
   0   6   0      596.24      583.24      9.01 o 
   1   6   0      212.80      210.19      4.68 o 
   2   6   0      108.60      108.13      2.77 o 
   3   6   0        3.25        3.72      0.61 o 
   4   6   0      182.69      180.99      3.30 o 
   5   6   0       11.56       12.10      0.92 o 
   6   6   0        1.31        0.81      0.47 o 
   7   6   0        0.08        0.00      0.54 o 
  -4   7   0      153.42      166.52      4.56 o 
  -3   7   0      139.67      152.82      4.12 o 
  -2   7   0       99.68       96.00      4.18 o 
  -1   7   0       20.26       19.75      2.28 o 
   0   7   0      165.89      150.88      5.32 o 
   1   7   0      226.42      221.93      4.36 o 
   2   7   0      117.23      110.64      2.95 o 
   3   7   0       15.12       16.22      2.28 o 
   4   7   0      251.37      253.59      6.84 o 
   5   7   0        1.31        0.76      0.54 o 
   6   7   0      190.65      179.17      3.59 o 
   7   7   0       42.11       42.45      2.15 o 
  -2   8   0       43.31       55.52      2.41 o 
  -1   8   0      213.13      207.08      7.09 o 
   0   8   0       29.68       34.18      2.78 o 
   1   8   0      226.90      212.40      6.84 o 
   2   8   0      475.01      470.67      8.13 o 
   3   8   0       52.48       59.84      4.43 o 
   4   8   0        8.47        9.39      1.07 o 
   5   8   0       56.80       60.77      2.33 o 
   6   8   0        2.21        1.77      0.72 o 
  -1   9   0        7.41        7.15      1.68 o 
   0   9   0       36.38       42.78      3.04 o 
   1   9   0       33.01       36.45      2.78 o 
   2   9   0        1.96        2.28      1.27 o 
   3   9   0       12.35       13.15      1.77 o 
   4   9   0      144.58      138.34      3.85 o 
   5   9   0       39.13       40.07      2.05 o 
  -5  -9   1       34.98       36.58      1.97 o 
  -4  -9   1       16.14       13.42      1.43 o 
  -3  -9   1       13.88       15.25      3.67 o 
  -2  -9   1       62.27       69.36      3.80 o 
  -1  -9   1        6.80        7.09      1.77 o 
   0  -9   1       26.27       28.35      3.04 o 
  -6  -8   1        0.88        1.27      1.01 o 
  -5  -8   1       62.51       72.27      2.59 o 
  -4  -8   1       63.48       62.91      2.33 o 
  -3  -8   1      110.90       97.63      2.95 o 
  -2  -8   1       95.49       85.81      2.67 o 
  -1  -8   1      170.58      167.33      6.08 o 
   0  -8   1       54.05       64.05      3.54 o 
   1  -8   1       32.76       28.35      2.78 o 
   2  -8   1       14.34        9.62      2.03 o 
  -7  -7   1       61.32       63.91      2.77 o 
  -6  -7   1      226.84      221.05      4.18 o 
  -5  -7   1        3.09        3.88      0.73 o 
  -4  -7   1        0.26        0.00      1.14 o 
  -3  -7   1      138.24      149.07      3.67 o 
  -2  -7   1        0.66        0.17      0.63 o 
  -1  -7   1      203.76      190.19      6.84 o 
   0  -7   1      345.91      324.80      9.11 o 
   1  -7   1        3.02        5.32      1.27 o 
   2  -7   1       23.06       23.54      2.53 o 
   3  -7   1      318.75      313.66      9.37 o 
  -7  -6   1        4.06        3.47      0.90 o 
  -6  -6   1        7.83        6.59      1.07 o 
  -5  -6   1      262.81      247.05      4.22 o 
  -4  -6   1      276.85      287.06      4.57 o 
  -3  -6   1        5.71        7.56      2.03 o 
  -2  -6   1      112.95      117.76      7.09 o 
  -1  -6   1       26.75       31.18      3.04 o 
   0  -6   1      888.71      874.52     13.62 o 
   1  -6   1        1.86        3.04      1.01 o 
   2  -6   1       49.39       55.05      2.53 o 
   3  -6   1        0.32        0.00      0.76 o 
   4  -6   1       44.61       49.02      5.70 o 
  -8  -5   1       24.29       24.57      2.53 o 
  -7  -5   1        3.13        4.07      0.90 o 
  -6  -5   1       10.04        9.76      1.07 o 
  -5  -5   1       26.82       25.92      1.28 o 
  -4  -5   1        2.94        2.76      0.47 o 
  -3  -5   1       80.40       72.99      1.74 o 
  -2  -5   1        3.63        5.15      0.89 o 
  -1  -5   1        0.36        2.31      0.42 o 
   0  -5   1        9.09        9.21      1.77 o 
   1  -5   1      688.11      707.82     15.44 o 
   2  -5   1      293.82      289.49      4.48 o 
   3  -5   1       38.06       40.18      3.18 o 
   4  -5   1       26.37       30.09      1.87 o 
   5  -5   1        0.30        0.00      0.76 o 
  -8  -4   1       24.97       22.39      1.87 o 
  -7  -4   1       15.56       15.41      1.33 o 
  -6  -4   1       59.92       59.40      3.04 o 
  -5  -4   1      410.39      391.63      4.77 o 
  -4  -4   1       62.55       51.58      1.16 o 
  -3  -4   1      823.31      844.79      8.79 o 
  -2  -4   1      580.00      664.07      8.44 o 
  -1  -4   1      297.25      275.11      4.56 o 
   0  -4   1      114.61       97.24      2.13 o 
   1  -4   1      188.99      178.28      3.16 o 
   2  -4   1        0.37        1.37      0.51 o 
   3  -4   1      313.84      301.45      4.58 o 
   4  -4   1      307.33      294.47      5.90 o 
   5  -4   1       58.25       61.56      2.41 o 
   6  -4   1        0.32        0.00      1.39 o 
  -8  -3   1       29.69       30.07      2.05 o 
  -7  -3   1       38.01       38.42      1.55 o 
  -6  -3   1        3.97        2.60      0.52 o 
  -5  -3   1      236.05      227.19      3.12 o 
  -4  -3   1      499.80      539.93      5.97 o 
  -3  -3   1      186.50      170.46      2.24 o 
  -2  -3   1      467.35      438.93      7.17 o 
  -1  -3   1      361.25      400.51      5.01 o 
   0  -3   1     2964.97     3099.87     40.54 o 
   1  -3   1       11.76       13.06      0.69 o 
   2  -3   1      385.39      367.45      5.30 o 
   3  -3   1      485.74      520.96      6.82 o 
   4  -3   1      109.32      107.88      2.77 o 
   5  -3   1       29.87       33.73      4.18 o 
   6  -3   1      125.04      119.35      3.57 o 
   7  -3   1        0.10        0.25      1.27 o 
  -8  -2   1       32.40       37.60      2.15 o 
  -7  -2   1       22.55       21.71      1.69 o 
  -6  -2   1        0.44        0.32      0.58 o 
  -5  -2   1        0.23        0.53      0.30 o 
  -4  -2   1       13.62       12.70      0.59 o 
  -3  -2   1        3.39        2.65      0.44 o 
  -2  -2   1      318.82      362.69      7.85 o 
  -1  -2   1     3255.29     3247.71     36.26 o 
   0  -2   1        9.84        3.96      0.38 o 
   1  -2   1      272.47      284.84      3.53 o 
   2  -2   1      161.41      131.11      2.55 o 
   3  -2   1       63.39       83.31      2.21 o 
   4  -2   1      219.93      200.71      3.30 o 
   5  -2   1       15.99       20.88      1.22 o 
   6  -2   1        6.19        7.56      0.97 o 
   7  -2   1       21.03       16.46      2.28 o 
  -8  -1   1        0.12        0.25      0.72 o 
  -7  -1   1       37.56       39.51      2.40 o 
  -6  -1   1      124.07      129.69      2.60 o 
  -5  -1   1      689.64      648.30      7.14 o 
  -4  -1   1       30.06       33.11      0.82 o 
  -3  -1   1      128.67      143.31      1.63 o 
  -2  -1   1     1529.62     1570.77     17.22 o 
  -1  -1   1       23.94       19.08      0.61 o 
   0  -1   1     1281.52     1277.77     20.63 o 
   1  -1   1      187.95      211.64      4.30 o 
   2  -1   1      617.54      702.08     10.10 o 
   3  -1   1      457.52      488.85      8.60 o 
   4  -1   1      869.60      879.85     10.71 o 
   5  -1   1      212.67      215.90      3.54 o 
   6  -1   1       17.38       18.07      1.40 o 
   7  -1   1       24.56       27.85      3.04 o 
  -8   0   1       17.83       19.49      2.53 o 
  -7   0   1        0.45        0.13      0.54 o 
  -6   0   1       40.98       40.19      2.78 o 
  -5   0   1      149.22      146.29      2.21 o 
  -4   0   1      433.14      451.98      5.04 o 
  -3   0   1     1221.24     1230.74     12.52 o 
  -2   0   1     1166.91     1124.36     10.87 o 
  -1   0   1      154.53      153.17      2.23 o 
   0   0   1     4882.26     4752.83     62.56 o 
   1   0   1     1771.92     1811.32     33.42 o 
   2   0   1       64.42       80.68      1.30 o 
   3   0   1      170.69      225.98      2.64 o 
   4   0   1      286.62      268.61      3.20 o 
   5   0   1        0.23        1.22      0.30 o 
   6   0   1      237.63      258.15      5.62 o 
   7   0   1       49.14       45.57      3.04 o 
   8   0   1       17.45       21.01      2.78 o 
  -7   1   1       24.54       26.36      2.53 o 
  -6   1   1       14.67       15.93      1.33 o 
  -5   1   1      337.36      328.79      4.89 o 
  -4   1   1     1143.03     1180.41     12.39 o 
  -3   1   1        1.91        0.00      0.19 o 
  -2   1   1        3.13        9.22      0.33 o 
  -1   1   1     1216.29     1229.42     16.11 o 
   0   1   1      280.44      258.22      5.06 o 
   1   1   1     3115.22     2966.59     34.16 o 
   2   1   1      925.04      993.82     20.51 o 
   3   1   1       76.85       78.69      2.81 o 
   4   1   1     1682.04     1633.80     19.55 o 
   5   1   1      178.59      184.94      2.58 o 
   6   1   1       46.43       50.76      1.58 o 
   7   1   1       41.79       46.52      3.04 o 
   8   1   1       28.75       29.37      3.04 o 
  -7   2   1        5.09        6.33      1.77 o 
  -6   2   1        9.73       12.75      1.39 o 
  -5   2   1      108.91      104.63      2.33 o 
  -4   2   1       35.13       30.15      1.11 o 
  -3   2   1      838.19      889.75     10.40 o 
  -2   2   1      630.00      614.72     13.92 o 
  -1   2   1     1642.31     1586.98     18.73 o 
   0   2   1      539.81      481.58      6.71 o 
   1   2   1      902.23      967.91     12.98 o 
   2   2   1      410.61      420.84      5.69 o 
   3   2   1        1.14        4.10      1.26 o 
   4   2   1        8.71       10.23      0.47 o 
   5   2   1       27.13       23.28      0.79 o 
   6   2   1        0.92        0.56      0.27 o 
   7   2   1      100.84       98.40      2.48 o 
   8   2   1       64.29       57.97      3.54 o 
  -7   3   1       11.44       11.65      2.03 o 
  -6   3   1       10.17       11.71      1.52 o 
  -5   3   1       79.90       86.42      2.85 o 
  -4   3   1       93.00       93.17      2.40 o 
  -3   3   1       64.16       83.58      1.85 o 
  -2   3   1        8.93        8.86      0.66 o 
  -1   3   1       82.50       60.74      1.21 o 
   0   3   1      897.16      792.07     12.55 o 
   1   3   1      433.95      401.58      6.96 o 
   2   3   1      640.89      687.62      8.03 o 
   3   3   1     1238.37     1240.78     14.12 o 
   4   3   1      964.56      958.90      9.74 o 
   5   3   1        0.84        0.32      0.25 o 
   6   3   1        1.98        1.14      0.38 o 
   7   3   1        1.29        0.81      0.40 o 
   8   3   1       18.84       17.35      1.61 o 
  -6   4   1       35.25       41.52      3.29 o 
  -5   4   1        3.90        4.95      0.99 o 
  -4   4   1      573.93      600.67      8.12 o 
  -3   4   1       96.60       91.01      2.04 o 
  -2   4   1       34.84       25.44      1.16 o 
  -1   4   1      990.24     1003.09     14.32 o 
   0   4   1      724.27      801.58      9.20 o 
   1   4   1       23.67       14.45      0.72 o 
   2   4   1      894.59      930.21     13.07 o 
   3   4   1      192.59      204.58      3.12 o 
   4   4   1      396.40      368.84      4.29 o 
   5   4   1       43.91       39.78      1.24 o 
   6   4   1      169.41      171.57      3.16 o 
   7   4   1       31.80       33.03      1.46 o 
   8   4   1        5.87        5.72      0.97 o 
  -5   5   1      252.55      255.94      8.35 o 
  -4   5   1       25.90       27.09      1.41 o 
  -3   5   1      206.21      202.59      3.60 o 
  -2   5   1      158.42      157.68      3.45 o 
  -1   5   1      822.38      773.77      9.18 o 
   0   5   1       90.78       88.50      1.63 o 
   1   5   1      350.30      329.66      5.36 o 
   2   5   1       37.74       48.78      1.51 o 
   3   5   1      231.19      212.22      4.12 o 
   4   5   1      643.12      665.48      8.42 o 
   5   5   1      273.29      275.21      4.33 o 
   6   5   1        2.79        2.11      0.91 o 
   7   5   1       76.33       74.80      2.09 o 
   8   5   1       51.85       53.45      2.33 o 
  -5   6   1       30.76       34.18      3.29 o 
  -4   6   1       25.56       23.21      1.65 o 
  -3   6   1        1.30        1.77      0.58 o 
  -2   6   1        6.72        8.62      0.88 o 
  -1   6   1       42.95       44.39      1.69 o 
   0   6   1      714.85      736.97     10.80 o 
   1   6   1     1153.20     1158.44     16.46 o 
   2   6   1       32.07       31.98      1.77 o 
   3   6   1        0.27        0.81      0.42 o 
   4   6   1       27.08       27.45      1.33 o 
   5   6   1       80.81       73.88      1.99 o 
   6   6   1        4.27        5.02      0.77 o 
   7   6   1        0.24        0.17      0.44 o 
   8   6   1       12.07       12.31      1.43 o 
  -4   7   1      209.58      221.84      5.37 o 
  -3   7   1       44.61       47.23      1.75 o 
  -2   7   1        2.71        2.71      0.62 o 
  -1   7   1        6.54        4.05      1.27 o 
   0   7   1        4.38        4.81      1.27 o 
   1   7   1       15.51       12.00      1.65 o 
   2   7   1      221.00      227.01      4.68 o 
   3   7   1       20.39       21.41      1.43 o 
   4   7   1      160.21      155.82      3.76 o 
   5   7   1        0.15        0.13      0.54 o 
   6   7   1       73.81       73.90      2.20 o 
   7   7   1       72.63       74.20      3.10 o 
  -3   8   1       19.35       17.97      2.53 o 
  -2   8   1       87.94       91.14      3.13 o 
  -1   8   1      488.62      458.26      9.87 o 
   0   8   1       61.17       64.05      3.54 o 
   1   8   1       38.30       45.06      2.78 o 
   2   8   1      134.39      124.41      4.94 o 
   3   8   1      106.03      101.19      6.96 o 
   4   8   1        3.37        4.77      0.90 o 
   5   8   1      109.67      108.32      3.22 o 
   6   8   1        7.64        7.93      1.15 o 
   7   8   1        0.21        0.29      0.63 o 
  -1   9   1       39.96       44.63      2.23 o 
   0   9   1       60.08       57.97      3.54 o 
   1   9   1       77.79       76.71      4.05 o 
   2   9   1        8.77       14.94      2.03 o 
   3   9   1      108.94      114.65      3.39 o 
   4   9   1       90.60       87.66      4.18 o 
   5   9   1       82.47       75.52      2.77 o 
   6   9   1       11.51       14.08      1.90 o 
   1  10   1       10.82       11.65      2.03 o 
   2  10   1        1.52        1.77      1.01 o 
   3  10   1        4.36        5.57      1.52 o 
   4  10   1       71.81       86.03      5.32 o 
  -4  -9   2       16.57       18.14      1.61 o 
  -3  -9   2        9.93       12.74      1.33 o 
  -2  -9   2       32.39       33.92      3.80 o 
  -1  -9   2       34.54       45.06      3.29 o 
   0  -9   2        4.59        3.80      4.30 o 
  -5  -8   2       33.10       37.94      5.70 o 
  -4  -8   2       12.05       13.93      1.43 o 
  -3  -8   2       48.07       46.15      2.05 o 
  -2  -8   2      115.31      112.34      5.95 o 
  -1  -8   2       74.15       71.64      3.80 o 
   0  -8   2        4.23        5.57      1.52 o 
   1  -8   2        7.35        8.35      1.77 o 
   2  -8   2       11.03       13.16      2.03 o 
  -6  -7   2       88.82       87.64      3.13 o 
  -5  -7   2       81.71       87.85      2.37 o 
  -4  -7   2       18.30       20.83      1.51 o 
  -3  -7   2      116.52      112.98      5.19 o 
  -2  -7   2        3.30        3.56      0.72 o 
  -1  -7   2      192.31      191.32      4.18 o 
   0  -7   2      592.25      607.82     14.68 o 
   1  -7   2      104.50      115.19      4.81 o 
   2  -7   2        0.52        0.76      1.01 o 
   3  -7   2      214.24      205.05      7.34 o 
  -7  -6   2        0.72        0.00      0.72 o 
  -6  -6   2        4.51        4.65      0.97 o 
  -5  -6   2      219.61      226.14      4.03 o 
  -4  -6   2      447.07      438.57      8.56 o 
  -3  -6   2        4.15        2.36      1.39 o 
  -2  -6   2      220.08      211.21      4.30 o 
  -1  -6   2      124.91      121.01      2.95 o 
   0  -6   2       63.51       55.72      1.82 o 
   1  -6   2      121.74      125.82      4.81 o 
   2  -6   2       27.23       26.33      2.53 o 
   3  -6   2        0.18        1.27      1.01 o 
   4  -6   2       97.46       94.17      4.56 o 
  -7  -5   2        6.30        5.95      1.52 o 
  -6  -5   2        5.14        4.63      0.79 o 
  -5  -5   2       29.58       30.85      1.37 o 
  -4  -5   2        1.45        0.22      0.37 o 
  -3  -5   2        0.36        0.40      0.34 o 
  -2  -5   2       55.47       51.92      3.80 o 
  -1  -5   2      103.38      105.39      2.59 o 
   0  -5   2      182.27      184.45      3.64 o 
   1  -5   2      151.68      156.70      5.82 o 
   2  -5   2      154.01      149.07      3.49 o 
   3  -5   2        1.99        2.53      1.01 o 
   4  -5   2        0.79        0.25      0.72 o 
   5  -5   2        0.79        0.00      0.65 o 
  -8  -4   2       43.64       46.08      4.18 o 
  -7  -4   2       26.60       27.57      1.97 o 
  -6  -4   2       28.48       30.45      1.69 o 
  -5  -4   2      178.40      186.52      3.91 o 
  -4  -4   2        0.56        0.13      0.25 o 
  -3  -4   2      597.16      621.91      6.76 o 
  -2  -4   2      173.91      177.98      2.46 o 
  -1  -4   2      476.86      456.21      7.07 o 
   0  -4   2      174.76      181.04      3.39 o 
   1  -4   2       54.30       53.00      1.45 o 
   2  -4   2      134.36      132.22      5.82 o 
   3  -4   2      289.33      280.69      5.46 o 
   4  -4   2       96.91      104.47      3.13 o 
   5  -4   2       36.72       39.69      2.05 o 
   6  -4   2        5.49        5.33      1.07 o 
  -8  -3   2        2.46        3.08      0.97 o 
  -7  -3   2      160.41      162.30      3.36 o 
  -6  -3   2       28.06       29.40      1.33 o 
  -5  -3   2       36.88       33.95      1.57 o 
  -4  -3   2     1256.52     1245.35     29.37 o 
  -3  -3   2      160.11      164.91      2.30 o 
  -2  -3   2       75.00       69.97      1.20 o 
  -1  -3   2     3803.93     4226.45     45.85 o 
   0  -3   2      992.05     1019.54     14.14 o 
   1  -3   2      267.32      229.85      3.82 o 
   2  -3   2       25.25       16.93      0.76 o 
   3  -3   2     1220.37     1223.54     14.56 o 
   4  -3   2      143.18      141.08      4.57 o 
   5  -3   2        2.52        2.68      0.72 o 
   6  -3   2      119.43      126.59      3.75 o 
  -8  -2   2       40.68       43.93      2.33 o 
  -7  -2   2        6.50        7.17      1.07 o 
  -6  -2   2       76.14       78.24      2.74 o 
  -5  -2   2      207.71      185.58      3.21 o 
  -4  -2   2       73.46       64.45      1.94 o 
  -3  -2   2      181.67      188.36      2.44 o 
  -2  -2   2      767.10      732.66      7.42 o 
  -1  -2   2      555.21      600.71      7.06 o 
   0  -2   2      199.19      211.64      3.40 o 
   2  -2   2      555.97      526.66      6.30 o 
   3  -2   2        0.77        0.81      0.29 o 
   4  -2   2      372.81      373.33      6.88 o 
   5  -2   2      110.27       99.94      2.95 o 
   6  -2   2        0.21        0.00      0.61 o 
   7  -2   2       57.80       60.20      2.59 o 
  -8  -1   2        0.07        0.59      0.79 o 
  -7  -1   2       48.76       45.11      2.15 o 
  -6  -1   2       61.40       60.00      2.15 o 
  -5  -1   2       71.46       73.76      2.41 o 
  -4  -1   2        8.44        7.48      0.46 o 
  -3  -1   2        9.54       15.07      0.50 o 
  -2  -1   2      331.09      366.41      4.35 o 
  -1  -1   2     1946.87     2081.69     36.83 o 
   0  -1   2      169.64      181.39      4.81 o 
   1  -1   2      471.97      499.53      6.97 o 
   2  -1   2       70.61       88.06      1.49 o 
   3  -1   2      391.52      377.87      6.17 o 
   4  -1   2      192.50      195.77      3.10 o 
   5  -1   2       30.48       30.55      1.51 o 
   6  -1   2        1.68        2.28      0.72 o 
   7  -1   2       25.73       24.55      1.87 o 
  -7   0   2        7.79        7.33      1.15 o 
  -6   0   2        3.65        4.43      0.90 o 
  -5   0   2      340.89      328.16      4.79 o 
  -4   0   2      688.97      690.21      7.27 o 
  -3   0   2        0.81        2.22      0.20 o 
  -2   0   2      998.72      938.58      9.33 o 
  -1   0   2     1365.66     1357.16     25.32 o 
   0   0   2     3964.32     3921.47     52.87 o 
   1   0   2     2846.71     2820.26     90.25 o 
   2   0   2     3002.88     3172.71     42.48 o 
   3   0   2      273.60      250.01      4.28 o 
   4   0   2       49.11       50.11      1.30 o 
   5   0   2       67.06       67.97      1.63 o 
   6   0   2       79.63       77.52      6.33 o 
   7   0   2       45.66       46.92      3.42 o 
   8   0   2        9.47       10.63      2.03 o 
  -7   1   2       42.37       44.58      2.33 o 
  -6   1   2       18.72       17.21      1.43 o 
  -5   1   2       16.27       16.05      1.27 o 
  -4   1   2      897.86      948.65      9.74 o 
  -3   1   2       25.18       23.23      0.62 o 
  -2   1   2       16.94       13.62      1.28 o 
  -1   1   2     2182.87     2349.85     70.88 o 
   0   1   2       33.86       38.48      0.94 o 
   1   1   2      200.83      186.32      4.05 o 
   2   1   2    26836.50    25315.40    468.08 o 
   3   1   2      505.47      520.93      8.28 o 
   4   1   2        9.55        7.13      0.50 o 
   5   1   2      207.99      198.67      2.71 o 
   6   1   2       11.30        9.64      0.82 o 
   7   1   2       54.59       59.02      2.31 o 
   8   1   2       46.32       49.37      3.54 o 
  -7   2   2       46.45       46.57      2.78 o 
  -6   2   2       50.17       50.09      2.33 o 
  -5   2   2      212.87      215.39      8.48 o 
  -4   2   2      162.70      157.81      3.39 o 
  -3   2   2      126.44      138.82      1.93 o 
  -2   2   2     1046.95     1033.24     10.19 o 
  -1   2   2     1757.88     1741.25     16.65 o 
   0   2   2        0.58        1.77      0.25 o 
   1   2   2      110.08       98.48      2.53 o 
   2   2   2     3430.30     3523.68     88.35 o 
   3   2   2     2191.36     2195.68     65.09 o 
   4   2   2      879.22      888.46      9.17 o 
   5   2   2       67.98       71.13      1.42 o 
   6   2   2       22.91       23.99      0.94 o 
   7   2   2       62.46       59.40      2.40 o 
   8   2   2       58.66       66.07      3.80 o 
  -6   3   2        2.41        2.62      1.90 o 
  -5   3   2       27.21       28.55      1.69 o 
  -4   3   2       62.07       59.55      2.19 o 
  -3   3   2       26.10       23.16      0.97 o 
  -2   3   2        2.76        7.22      0.63 o 
  -1   3   2      238.70      237.99      4.47 o 
   0   3   2      474.70      480.74      9.87 o 
   1   3   2       37.81       40.66      1.14 o 
   2   3   2        1.07        5.62      0.54 o 
   3   3   2      819.01      818.08      9.96 o 
   4   3   2       74.69       80.05      1.59 o 
   5   3   2       67.39       67.00      1.41 o 
   6   3   2        0.26        0.18      0.26 o 
   7   3   2       13.07       14.55      0.91 o 
   8   3   2        5.70        5.82      1.52 o 
  -6   4   2      158.77      166.35      4.64 o 
  -5   4   2       24.94       27.54      1.97 o 
  -4   4   2      274.19      281.82      5.82 o 
  -3   4   2       75.12       80.15      1.89 o 
  -2   4   2        5.73        4.68      0.47 o 
  -1   4   2     2033.60     2018.19     22.88 o 
   0   4   2     2063.64     1989.41     26.40 o 
   1   4   2      480.27      540.04      7.96 o 
   2   4   2      400.04      399.48      6.27 o 
   3   4   2      112.86      133.40      3.67 o 
   4   4   2      528.73      539.62      5.87 o 
   5   4   2        2.51        1.60      0.33 o 
   6   4   2       13.05       13.78      0.95 o 
   7   4   2       68.13       69.19      2.34 o 
   8   4   2        1.25        1.94      0.79 o 
  -5   5   2      485.69      484.90     13.92 o 
  -4   5   2       67.48       67.15      2.04 o 
  -3   5   2        0.88        0.93      0.44 o 
  -2   5   2      482.75      478.44      6.52 o 
  -1   5   2       60.15       56.65      1.51 o 
   0   5   2      309.86      366.30      4.72 o 
   1   5   2     1425.65     1460.64     20.05 o 
   2   5   2       78.95       60.19      1.69 o 
   3   5   2      454.39      435.37      9.37 o 
   4   5   2      363.58      348.62      4.97 o 
   5   5   2      528.89      509.71      8.39 o 
   6   5   2       20.53       24.60      1.21 o 
   7   5   2        9.98       10.13      1.11 o 
   8   5   2       80.07       71.86      3.52 o 
  -5   6   2       17.94       15.70      2.28 o 
  -4   6   2       88.29       84.81      2.33 o 
  -3   6   2      223.91      210.89      3.85 o 
  -2   6   2        5.20        3.98      0.58 o 
  -1   6   2      347.13      324.44      6.36 o 
   0   6   2      477.83      438.89      5.69 o 
   1   6   2      220.20      223.01      5.39 o 
   2   6   2       28.96       31.63      1.90 o 
   3   6   2       74.42       64.15      2.53 o 
   4   6   2        1.80        1.27      0.54 o 
   5   6   2       70.48       68.31      2.23 o 
   6   6   2       10.10       10.74      0.92 o 
   7   6   2       73.06       78.11      2.18 o 
   8   6   2        5.58        5.27      1.07 o 
  -4   7   2      130.84      134.91      3.82 o 
  -3   7   2        3.96        5.99      0.82 o 
  -2   7   2        0.29        0.77      0.60 o 
  -1   7   2       10.31        7.53      1.30 o 
   0   7   2        4.35        5.06      1.27 o 
   1   7   2       14.69       15.53      2.66 o 
   2   7   2      251.52      273.83      6.49 o 
   3   7   2      119.75      115.22      4.94 o 
   4   7   2      137.46      132.45      3.40 o 
   5   7   2        0.95        0.76      0.54 o 
   6   7   2        9.17        9.63      1.07 o 
   7   7   2       28.49       30.96      1.49 o 
  -3   8   2       27.74       20.84      3.92 o 
  -2   8   2      129.38      136.90      3.85 o 
  -1   8   2      233.64      232.00      5.28 o 
   0   8   2      276.76      249.36      7.59 o 
   1   8   2       33.45       38.73      2.53 o 
   2   8   2       43.60       43.96      2.36 o 
   3   8   2      177.29      182.49      4.20 o 
   4   8   2       14.10       15.75      1.33 o 
   5   8   2       23.64       23.21      3.54 o 
   6   8   2       20.21       19.52      1.61 o 
   7   8   2        0.31        1.65      0.72 o 
  -1   9   2       92.15       93.43      3.31 o 
   0   9   2      124.53      133.41      5.57 o 
   1   9   2      176.24      166.32      6.08 o 
   2   9   2        3.12        1.52      1.01 o 
   3   9   2      150.72      149.27      3.92 o 
   4   9   2      357.96      353.07      6.89 o 
   5   9   2       36.52       39.95      4.18 o 
   6   9   2        1.69        1.94      0.79 o 
   1  10   2        6.81        3.29      1.27 o 
   2  10   2        4.48        8.86      1.77 o 
   3  10   2       19.16       23.04      1.79 o 
   4  10   2       26.72       29.13      2.19 o 
  -5  -8   3       11.64       12.91      2.03 o 
  -4  -8   3       11.76       12.78      1.65 o 
  -3  -8   3       14.59       11.98      1.33 o 
  -2  -8   3       26.72       23.39      1.69 o 
  -1  -8   3        0.66        0.00      1.01 o 
   0  -8   3       45.38       48.86      3.29 o 
   1  -8   3        0.25        0.00      1.01 o 
  -6  -7   3       37.58       37.26      3.29 o 
  -5  -7   3       11.95        9.04      2.28 o 
  -4  -7   3        1.64        4.41      0.90 o 
  -3  -7   3       41.15       48.77      2.05 o 
  -2  -7   3       87.10       90.78      2.91 o 
  -1  -7   3      240.46      219.79      4.72 o 
   0  -7   3      113.22      111.39      6.33 o 
   1  -7   3       75.33       80.76      4.05 o 
   2  -7   3       13.51       18.99      2.53 o 
   3  -7   3       65.27       62.78      3.80 o 
  -7  -6   3       11.75       10.89      1.43 o 
  -6  -6   3       22.24       29.90      2.15 o 
  -5  -6   3      160.56      151.58      5.06 o 
  -4  -6   3      631.61      629.31     12.70 o 
  -3  -6   3       36.15       31.14      1.85 o 
  -2  -6   3        4.32        4.88      0.79 o 
  -1  -6   3      298.40      302.99      5.72 o 
   0  -6   3        0.23        0.56      0.42 o 
   1  -6   3      102.17      100.76      4.30 o 
   2  -6   3      155.24      145.82      5.57 o 
   3  -6   3       18.82       18.99      2.53 o 
   4  -6   3       28.69       31.64      3.04 o 
  -7  -5   3        4.94        2.11      0.79 o 
  -6  -5   3        0.35        0.18      0.61 o 
  -5  -5   3       13.41       12.29      1.25 o 
  -4  -5   3        1.79        1.07      0.52 o 
  -3  -5   3      162.65      167.80      3.06 o 
  -2  -5   3      464.20      451.07      6.18 o 
  -1  -5   3        5.40        3.61      1.14 o 
   0  -5   3      134.19      138.74      3.03 o 
   1  -5   3        0.97        0.25      0.76 o 
   2  -5   3      521.80      524.79     12.66 o 
   3  -5   3       20.52       15.95      2.03 o 
   4  -5   3       17.48       11.90      1.77 o 
   5  -5   3        2.00        0.00      2.78 o 
  -7  -4   3       94.37       95.60      3.21 o 
  -6  -4   3       89.05       91.24      3.42 o 
  -5  -4   3       13.93       14.24      1.33 o 
  -4  -4   3      112.00      109.58      2.23 o 
  -3  -4   3       16.39       15.85      1.02 o 
  -2  -4   3        0.74        1.42      0.32 o 
  -1  -4   3      245.51      265.83      4.47 o 
   0  -4   3        0.89        0.76      0.36 o 
   1  -4   3       58.80       71.29      1.94 o 
   2  -4   3        0.71        0.25      0.51 o 
   3  -4   3      567.34      572.13     13.42 o 
   4  -4   3      156.15      156.45      5.57 o 
   5  -4   3        2.15        2.28      1.01 o 
   6  -4   3        0.18        0.00      0.72 o 
  -7  -3   3       41.00       43.48      1.74 o 
  -6  -3   3       51.18       52.72      2.88 o 
  -5  -3   3       22.51       26.60      1.21 o 
  -4  -3   3      338.46      361.12      4.34 o 
  -3  -3   3      277.80      258.65      3.28 o 
  -2  -3   3      219.99      170.23      2.67 o 
  -1  -3   3     1462.91     1559.60     17.52 o 
   0  -3   3      900.04     1017.84     17.85 o 
   1  -3   3       30.05       27.10      1.03 o 
   2  -3   3       30.00       25.54      1.78 o 
   3  -3   3      316.64      303.78      7.85 o 
   4  -3   3       10.58       11.50      1.65 o 
   5  -3   3       33.95       30.32      2.53 o 
   6  -3   3       82.21       81.49      4.56 o 
  -7  -2   3        0.82        0.63      0.72 o 
  -6  -2   3      171.76      166.34      3.30 o 
  -5  -2   3      128.31      129.84      2.62 o 
  -4  -2   3      158.68      132.91      2.01 o 
  -3  -2   3       55.06       60.61      1.17 o 
  -2  -2   3      818.45      883.54      8.91 o 
  -1  -2   3      647.82      591.72      7.06 o 
   0  -2   3     2023.33     2032.87     22.40 o 
   1  -2   3       14.42       12.97      0.79 o 
   2  -2   3     1147.95     1259.57     17.17 o 
   3  -2   3       84.92       73.55      2.06 o 
   4  -2   3      297.30      294.32      5.64 o 
   5  -2   3       75.94       75.53      2.59 o 
   6  -2   3        1.24        2.56      0.79 o 
   7  -2   3       36.66       35.44      2.41 o 
  -7  -1   3       19.51       23.63      1.87 o 
  -6  -1   3       64.77       66.24      1.93 o 
  -5  -1   3      129.60      132.93      2.71 o 
  -4  -1   3        1.92        2.00      0.44 o 
  -3  -1   3      306.08      298.60      3.66 o 
  -2  -1   3      132.65      118.80      1.86 o 
  -1  -1   3        0.42        0.65      0.14 o 
   0  -1   3      974.66     1075.54     14.50 o 
   1  -1   3      740.28      652.12      9.22 o 
   2  -1   3        2.95        4.88      2.03 o 
   3  -1   3      318.35      296.76      4.05 o 
   4  -1   3      147.00      152.66      3.82 o 
   5  -1   3       17.57       16.20      1.33 o 
   6  -1   3       23.37       22.53      1.69 o 
   7  -1   3        2.07        2.25      0.79 o 
  -7   0   3        0.22        0.76      0.72 o 
  -6   0   3        0.16        0.63      0.54 o 
  -5   0   3      160.61      176.93      3.19 o 
  -4   0   3      650.48      650.85      8.47 o 
  -3   0   3      955.65      902.39      9.08 o 
  -2   0   3      341.13      404.61      5.16 o 
  -1   0   3      157.96      172.50      1.96 o 
   0   0   3        1.86        1.77      0.23 o 
   1   0   3      884.72      797.30     12.16 o 
   2   0   3       61.20       66.33      2.28 o 
   3   0   3      317.46      265.24      4.56 o 
   4   0   3        5.05        7.63      0.55 o 
   5   0   3       32.42       34.01      1.51 o 
   6   0   3      116.94      134.04      3.57 o 
   7   0   3      101.65      102.64      3.42 o 
   8   0   3        0.13        0.25      1.01 o 
  -7   1   3       17.62       15.89      2.15 o 
  -6   1   3       46.03       46.33      2.15 o 
  -5   1   3        2.68        2.28      0.72 o 
  -4   1   3      258.07      254.75      3.87 o 
  -3   1   3        3.40        6.67      0.36 o 
  -2   1   3     1091.99     1041.55     11.25 o 
  -1   1   3     3059.97     3204.03     38.22 o 
   0   1   3     3653.22     3524.68     48.92 o 
   1   1   3      579.47      514.92     14.68 o 
   2   1   3     4968.22     4886.63     97.72 o 
   3   1   3      770.42      742.07     10.83 o 
   4   1   3        3.47        3.52      0.95 o 
   5   1   3       18.92       21.50      0.92 o 
   6   1   3       10.25       11.18      2.78 o 
   7   1   3       13.66       13.35      1.25 o 
   8   1   3       70.92       76.94      2.95 o 
  -7   2   3       73.02       69.00      2.86 o 
  -6   2   3       81.24       78.24      4.56 o 
  -5   2   3      162.64      167.26      4.20 o 
  -4   2   3      115.15      114.68      3.04 o 
  -3   2   3      427.90      439.89      5.27 o 
  -2   2   3     1736.44     1870.56     22.47 o 
   0   2   3     1468.26     1412.15     99.74 o 
   1   2   3       11.49        9.37      0.76 o 
   2   2   3      196.49      159.49      4.05 o 
   3   2   3     2157.46     2218.98     30.14 o 
   4   2   3      908.87      929.57      9.43 o 
   5   2   3        0.22        0.06      0.25 o 
   6   2   3      207.52      209.71      3.03 o 
   7   2   3       86.80       90.67      2.86 o 
   8   2   3       14.74       12.31      1.43 o 
  -6   3   3       69.25       74.68      2.95 o 
  -5   3   3       29.68       34.96      3.54 o 
  -4   3   3       20.92       21.16      1.43 o 
  -3   3   3       49.48       44.67      1.70 o 
  -2   3   3      181.27      223.93      2.96 o 
  -1   3   3     1894.26     2154.72     26.34 o 
   0   3   3     1776.93     1873.59     35.19 o 
   1   3   3       27.87       24.05      1.27 o 
   2   3   3      206.87      244.70      4.02 o 
   3   3   3      491.68      523.87     13.42 o 
   4   3   3      546.48      521.80      5.09 o 
   5   3   3        0.70        0.19      0.28 o 
   6   3   3       13.27       11.91      0.72 o 
   7   3   3       31.48       28.35      1.37 o 
   8   3   3        9.88       10.11      1.37 o 
  -6   4   3       44.13       42.21      2.78 o 
  -5   4   3       56.58       63.96      6.08 o 
  -4   4   3      131.93      132.02      3.58 o 
  -3   4   3       49.16       51.99      1.83 o 
  -2   4   3       47.34       38.31      1.51 o 
  -1   4   3       40.82       51.21      1.48 o 
   0   4   3      440.50      413.21      6.27 o 
   1   4   3      232.96      246.07      5.82 o 
   2   4   3      367.14      322.05      5.28 o 
   3   4   3      164.46      150.63      3.04 o 
   4   4   3        1.62        1.62      0.29 o 
   5   4   3       93.53       94.95      1.70 o 
   6   4   3      137.77      132.60      2.63 o 
   7   4   3       20.00       20.45      1.21 o 
   8   4   3        0.06        0.07      0.61 o 
  -5   5   3      252.50      257.53      5.99 o 
  -4   5   3       65.79       63.43      3.04 o 
  -3   5   3        2.43        1.68      0.47 o 
  -2   5   3      831.98      833.49     10.46 o 
  -1   5   3      315.99      321.27      4.66 o 
   0   5   3      369.44      328.85      5.36 o 
   1   5   3      306.83      314.71      8.35 o 
   2   5   3      286.11      269.32      4.74 o 
   3   5   3       69.98       79.88      2.15 o 
   4   5   3      809.83      812.45     12.08 o 
   5   5   3       14.20       14.21      0.97 o 
   6   5   3       34.22       32.97      1.32 o 
   7   5   3       21.42       24.11      1.41 o 
   8   5   3       82.45       79.70      3.47 o 
  -5   6   3       46.76       50.93      2.51 o 
  -4   6   3      103.00       88.06      4.30 o 
  -3   6   3      352.64      353.76      5.54 o 
  -2   6   3        6.58        7.43      0.77 o 
  -1   6   3      488.70      513.05      6.95 o 
   0   6   3      454.20      444.18      7.15 o 
   1   6   3      463.56      452.63      7.23 o 
   2   6   3       47.98       45.70      1.61 o 
   3   6   3      207.19      206.30      5.31 o 
   4   6   3       21.03       15.47      2.53 o 
   5   6   3       33.02       30.63      1.43 o 
   6   6   3      139.08      138.89      3.58 o 
   7   6   3       62.90       71.53      2.05 o 
   8   6   3        4.87        5.83      1.25 o 
  -4   7   3       10.00       11.84      1.43 o 
  -3   7   3       21.65       22.30      1.41 o 
  -2   7   3        1.80        0.39      0.47 o 
  -1   7   3        2.21        1.92      0.76 o 
   0   7   3      112.29      111.39      4.30 o 
   1   7   3        2.02        1.11      0.42 o 
   2   7   3      372.50      361.52      6.35 o 
   3   7   3      715.84      698.47     11.10 o 
   4   7   3       43.00       43.29      2.53 o 
   5   7   3       14.84       13.61      1.52 o 
   6   7   3        2.53        1.90      0.72 o 
   7   7   3       44.36       43.90      2.29 o 
   8   7   3        3.10        2.28      0.90 o 
  -3   8   3        0.18        0.13      0.72 o 
  -2   8   3      220.63      214.28     10.51 o 
  -1   8   3      127.80      128.54      3.93 o 
   0   8   3       35.63       33.67      2.53 o 
   1   8   3       71.24       63.04      3.29 o 
   2   8   3       22.53       25.75      1.45 o 
   3   8   3       36.39       37.02      1.69 o 
   4   8   3      174.67      165.32      4.73 o 
   5   8   3        0.42        0.11      1.01 o 
   6   8   3       43.58       43.23      1.97 o 
   7   8   3        0.35        0.00      0.68 o 
  -1   9   3       56.47       61.06      2.67 o 
   0   9   3      212.11      218.73      7.34 o 
   1   9   3      361.94      349.86      9.87 o 
   2   9   3        5.96        5.12      0.97 o 
   3   9   3       40.59       43.59      2.05 o 
   4   9   3      186.04      174.69      4.30 o 
   5   9   3       14.17       13.62      1.83 o 
   6   9   3        0.40        0.53      0.93 o 
   0  10   3       48.87       52.54      2.59 o 
   1  10   3       15.21       20.76      2.53 o 
   2  10   3       19.36       20.25      2.53 o 
   3  10   3       73.64       70.13      2.67 o 
   4  10   3       41.93       40.93      2.05 o 
   5  10   3       28.11       28.94      2.05 o 
  -4  -8   4        0.59        0.76      1.01 o 
  -3  -8   4        2.56        3.42      0.90 o 
  -2  -8   4       34.67       37.87      1.94 o 
  -1  -8   4        5.34        4.30      4.30 o 
   0  -8   4       40.68       55.69      3.54 o 
  -5  -7   4       27.88       24.99      1.97 o 
  -4  -7   4        4.51        4.32      0.90 o 
  -3  -7   4       22.60       23.89      2.15 o 
  -2  -7   4       52.33       58.50      3.10 o 
  -1  -7   4       60.60       52.03      2.91 o 
   0  -7   4       98.16       86.33      4.30 o 
   1  -7   4       16.37       16.96      2.28 o 
   2  -7   4        9.06        6.33      1.77 o 
  -6  -6   4        8.75        8.34      2.28 o 
  -5  -6   4       79.41       79.42      2.95 o 
  -4  -6   4      164.67      167.38      4.38 o 
  -3  -6   4       57.93       54.63      1.74 o 
  -2  -6   4       17.36       15.07      1.25 o 
  -1  -6   4      214.66      206.86      4.56 o 
   0  -6   4        0.41        0.38      0.63 o 
   1  -6   4       32.46       38.73      2.78 o 
   2  -6   4      430.13      445.55     11.90 o 
   3  -6   4       76.56       83.79      4.30 o 
   4  -6   4        0.10        1.27      1.27 o 
  -7  -5   4        0.30        0.38      0.72 o 
  -6  -5   4       10.04        8.96      1.39 o 
  -5  -5   4       16.18       13.93      1.89 o 
  -4  -5   4        2.57        3.54      0.72 o 
  -3  -5   4      249.75      251.46      6.52 o 
  -2  -5   4      874.65      918.21     15.69 o 
  -1  -5   4        0.66        0.15      0.42 o 
   0  -5   4      274.29      283.00      5.26 o 
   1  -5   4        1.23        1.77      1.01 o 
   2  -5   4        0.27        0.76      0.76 o 
   3  -5   4      130.33      140.75      5.57 o 
   4  -5   4        6.25        7.09      1.77 o 
   5  -5   4        7.95        7.85      1.77 o 
  -7  -4   4       50.39       55.73      2.59 o 
  -6  -4   4       37.96       40.38      5.19 o 
  -5  -4   4        0.35        0.25      0.44 o 
  -4  -4   4       35.41       32.70      1.69 o 
  -3  -4   4       16.42       13.79      1.17 o 
  -2  -4   4        4.15        5.17      0.58 o 
  -1  -4   4        3.46        1.52      0.32 o 
   0  -4   4       88.61       91.76      4.18 o 
   1  -4   4        0.47        0.30      0.42 o 
   2  -4   4      195.14      186.32      5.82 o 
   3  -4   4      171.00      164.55      5.57 o 
   4  -4   4       73.74       63.79     10.63 o 
   5  -4   4        4.62        2.78      1.27 o 
  -7  -3   4        5.18        5.49      0.82 o 
  -6  -3   4      132.64      138.90      3.06 o 
  -5  -3   4      125.26      122.39      2.72 o 
  -4  -3   4        7.71        8.11      0.77 o 
  -3  -3   4      230.39      224.62      3.01 o 
  -2  -3   4        0.96        0.38      0.25 o 
  -1  -3   4     1366.31     1373.70     15.67 o 
   0  -3   4      250.33      281.77      4.83 o 
   1  -3   4        5.02        2.03      0.42 o 
   2  -3   4       41.62       55.11      1.64 o 
   3  -3   4      128.60      123.54      4.56 o 
   4  -3   4      108.43      117.97     13.67 o 
   5  -3   4       23.13       20.76      2.53 o 
   6  -3   4       34.51       36.20      2.78 o 
  -7  -2   4        0.41        1.01      0.76 o 
  -6  -2   4        8.78        8.32      1.00 o 
  -5  -2   4      727.43      731.39     11.28 o 
  -4  -2   4       43.27       40.10      1.36 o 
  -3  -2   4       28.85       23.72      0.77 o 
  -2  -2   4     2125.14     2222.25     21.49 o 
  -1  -2   4       96.87      122.26      2.09 o 
   0  -2   4      165.45      191.83      2.78 o 
   1  -2   4     1044.90     1110.91     15.39 o 
   2  -2   4      828.40      810.34     13.80 o 
   3  -2   4      142.48      150.05      2.98 o 
   4  -2   4       12.59        8.61      1.27 o 
   5  -2   4      171.33      160.50      5.57 o 
   6  -2   4       40.77       41.35      2.05 o 
   7  -2   4       10.82       11.64      3.54 o 
  -7  -1   4       11.63       10.27      1.43 o 
  -6  -1   4       99.51       99.09      2.53 o 
  -5  -1   4        4.04        3.79      0.62 o 
  -4  -1   4       45.37       47.23      1.82 o 
  -3  -1   4      265.77      259.84      3.54 o 
  -2  -1   4       68.80       59.78      2.24 o 
  -1  -1   4     1366.39     1317.56     12.93 o 
   0  -1   4     1203.99     1258.24     27.59 o 
   1  -1   4        0.36        0.34      0.23 o 
   2  -1   4      271.84      287.73      4.93 o 
   3  -1   4       80.80       82.03      1.94 o 
   4  -1   4      337.90      329.47      5.51 o 
   5  -1   4       30.88       31.16      1.61 o 
   6  -1   4       81.90       89.67      2.95 o 
   7  -1   4       37.64       39.41      2.13 o 
  -7   0   4        1.18        0.38      0.72 o 
  -6   0   4        0.37        0.61      1.01 o 
  -5   0   4      230.91      225.63      3.87 o 
  -4   0   4       85.73       94.93      2.69 o 
  -3   0   4       41.50       48.00      2.54 o 
  -2   0   4       51.15       75.54      2.53 o 
  -1   0   4      236.26      229.90      2.65 o 
   0   0   4      615.53      654.90     12.15 o 
   1   0   4      300.12      280.27      4.38 o 
   2   0   4       27.14       23.06      0.90 o 
   3   0   4      378.59      401.00      9.11 o 
   4   0   4        1.42        1.01      0.51 o 
   5   0   4       17.71       14.16      2.03 o 
   6   0   4       83.49       79.92      3.80 o 
   7   0   4       34.56       39.81      2.05 o 
   8   0   4        0.18        0.00      0.79 o 
  -7   1   4       50.18       48.44      2.51 o 
  -6   1   4        3.25        2.55      1.39 o 
  -5   1   4        3.16        2.56      0.89 o 
  -4   1   4        1.14        1.65      0.37 o 
  -3   1   4      433.01      472.21      6.26 o 
  -2   1   4      627.30      654.92      8.08 o 
  -1   1   4      455.46      445.74      4.65 o 
   0   1   4     1521.96     1540.59     16.94 o 
   1   1   4       11.23       25.06      1.39 o 
   2   1   4     1420.09     1514.11     28.86 o 
   3   1   4     1633.37     1621.70     31.14 o 
   4   1   4      269.00      290.93      5.19 o 
   5   1   4        5.15        3.17      0.72 o 
   6   1   4       31.44       33.59      2.39 o 
   7   1   4       37.51       39.29      2.05 o 
   8   1   4       32.95       28.62      2.05 o 
  -7   2   4       22.78       20.01      2.03 o 
  -6   2   4      598.19      614.46     11.10 o 
  -5   2   4      239.46      248.55      7.09 o 
  -4   2   4       36.71       36.97      1.79 o 
  -3   2   4        6.77        4.89      0.52 o 
  -2   2   4     1566.34     1604.44     15.63 o 
  -1   2   4      680.18      659.59      6.81 o 
   0   2   4      192.93      139.98      2.28 o 
   1   2   4      394.47      407.87      5.99 o 
   2   2   4        4.69        9.11      1.01 o 
   3   2   4      373.83      343.53      7.85 o 
   4   2   4     5474.37     5743.21     76.83 o 
   5   2   4        0.53        0.51      0.36 o 
   6   2   4       14.44       16.08      1.25 o 
   7   2   4       76.13       80.65      2.69 o 
   8   2   4        8.53       10.51      2.03 o 
  -6   3   4        4.04        2.03      1.27 o 
  -5   3   4      173.68      167.68      4.38 o 
  -4   3   4       76.59       75.23      2.91 o 
  -3   3   4      295.58      301.06      5.82 o 
  -2   3   4      111.81      105.10      1.57 o 
  -1   3   4     1070.84     1132.99     11.21 o 
   0   3   4     1657.20     1614.45     26.33 o 
   1   3   4      637.29      616.68     18.99 o 
   2   3   4       33.38       35.95      1.52 o 
   3   3   4      236.52      199.62      3.76 o 
   4   3   4      186.06      174.20      3.49 o 
   5   3   4      120.11      128.19      3.60 o 
   6   3   4      203.96      202.09      5.21 o 
   7   3   4       35.82       35.44      1.79 o 
   8   3   4       14.18       14.04      1.15 o 
  -6   4   4       20.88       20.63      1.90 o 
  -5   4   4       94.35       92.15      6.84 o 
  -4   4   4       23.12       23.10      1.69 o 
  -3   4   4        1.46        1.90      0.72 o 
  -2   4   4       46.62       42.42      1.30 o 
  -1   4   4      298.31      281.29      4.01 o 
   0   4   4        1.04        1.09      1.09 o 
   1   4   4        0.53        0.00      0.25 o 
   2   4   4      269.50      288.34      6.84 o 
   3   4   4      448.36      413.81      6.62 o 
   4   4   4       33.00       35.08      1.43 o 
   5   4   4       23.02       21.08      0.92 o 
   6   4   4        3.77        2.39      0.47 o 
   7   4   4       35.67       33.43      1.61 o 
   8   4   4        5.81        6.33      1.52 o 
  -5   5   4       72.88       70.41      2.86 o 
  -4   5   4      368.81      359.55      7.25 o 
  -3   5   4      181.68      178.67      4.20 o 
  -2   5   4      322.99      331.14      6.26 o 
  -1   5   4      349.25      358.42      5.05 o 
   0   5   4        5.61        6.90      0.67 o 
   1   5   4      902.08      895.15     18.23 o 
   2   5   4      649.22      582.51     12.66 o 
   3   5   4        2.35        8.68      1.65 o 
   4   5   4      261.00      277.50      5.19 o 
   5   5   4        2.08        2.59      0.63 o 
   6   5   4      158.36      152.34      3.02 o 
   7   5   4        5.91        5.49      0.83 o 
   8   5   4       10.69       13.87      3.92 o 
  -4   6   4       41.06       41.81      2.66 o 
  -3   6   4      719.54      665.14     19.24 o 
  -2   6   4       89.63       81.08      1.98 o 
  -1   6   4       68.85       70.76      2.05 o 
   0   6   4      514.73      508.80      7.35 o 
   1   6   4        0.63        1.77      0.76 o 
   2   6   4       54.26       54.29      1.69 o 
   3   6   4     1062.86     1035.25     17.97 o 
   4   6   4       61.45       60.07      2.03 o 
   5   6   4       24.09       20.46      2.28 o 
   6   6   4       72.71       67.25      4.43 o 
   7   6   4      159.27      154.45      4.94 o 
   8   6   4       18.62       20.98      1.41 o 
  -4   7   4        8.01       10.29      1.43 o 
  -3   7   4        8.92        9.84      1.27 o 
  -2   7   4       70.83       75.18      2.74 o 
  -1   7   4      553.44      530.15      9.11 o 
   0   7   4        7.65        8.57      1.07 o 
   1   7   4      148.26      164.04      5.82 o 
   2   7   4      229.04      216.84      4.38 o 
   3   7   4      375.39      375.49      6.71 o 
   4   7   4       35.77       36.67      2.78 o 
   5   7   4        0.73        1.01      0.76 o 
   6   7   4        0.21        0.00      0.54 o 
   7   7   4       42.27       41.65      1.97 o 
   8   7   4        9.02        8.31      1.39 o 
  -3   8   4       12.89        7.85      1.77 o 
  -2   8   4      178.97      177.15      4.46 o 
  -1   8   4       37.78       41.49      2.05 o 
   0   8   4        1.82        2.96      1.01 o 
   1   8   4        3.62        2.53      1.01 o 
   2   8   4        8.58       11.46      1.15 o 
   3   8   4       37.47       39.51      1.79 o 
   4   8   4      202.58      210.44      8.99 o 
   5   8   4        6.58        8.34      2.28 o 
   6   8   4       24.96       24.94      1.79 o 
   7   8   4        4.58        4.55      0.97 o 
  -1   9   4       92.62       80.11      3.03 o 
   0   9   4      175.47      182.08      6.20 o 
   1   9   4      127.70      134.42      5.57 o 
   2   9   4       87.83       86.58      4.05 o 
   3   9   4        0.20        0.13      0.54 o 
   4   9   4       46.04       46.70      2.05 o 
   5   9   4       44.58       46.12      2.15 o 
   6   9   4       12.93       15.52      1.51 o 
   0  10   4        3.92        3.29      1.07 o 
   1  10   4       42.08       40.76      3.04 o 
   2  10   4       42.72       50.88      3.29 o 
   3  10   4      184.35      185.01      4.54 o 
   4  10   4       12.45       13.84      1.52 o 
   5  10   4       33.36       36.68      1.97 o 
  -2  -8   5       48.24       48.25      3.92 o 
  -4  -7   5       15.46       16.55      1.51 o 
  -3  -7   5       27.72       29.24      1.97 o 
  -2  -7   5        8.53        8.25      1.39 o 
  -1  -7   5       48.72       49.65      2.13 o 
   0  -7   5        8.33        6.33      1.52 o 
   1  -7   5        2.26        2.28      1.27 o 
   2  -7   5       36.52       38.99      3.04 o 
  -5  -6   5       30.73       30.70      2.67 o 
  -4  -6   5       12.78       12.10      1.33 o 
  -3  -6   5       28.96       29.62      1.32 o 
  -2  -6   5        0.14        0.63      0.54 o 
  -1  -6   5      130.19      139.91      3.49 o 
   0  -6   5       15.00       14.43      2.03 o 
   1  -6   5      124.31      128.60      5.06 o 
   2  -6   5      112.32       97.46      4.56 o 
   3  -6   5       67.92       67.59      4.05 o 
  -6  -5   5        5.10        4.00      0.97 o 
  -5  -5   5       72.90       70.59      3.54 o 
  -4  -5   5       14.94       15.44      1.43 o 
  -3  -5   5      309.52      314.19      5.23 o 
  -2  -5   5      746.44      731.54      9.44 o 
  -1  -5   5        1.94        0.42      0.68 o 
   0  -5   5        1.87        1.77      0.61 o 
   1  -5   5      148.63      157.21      5.57 o 
   2  -5   5        0.79        0.00      0.76 o 
   3  -5   5      136.61      145.56      5.57 o 
   4  -5   5       34.71       34.18      8.86 o 
  -6  -4   5      176.41      181.19      5.47 o 
  -5  -4   5        4.54        3.12      0.70 o 
  -4  -4   5       38.36       43.06      2.39 o 
  -3  -4   5       11.30        7.81      0.69 o 
  -2  -4   5        6.06        5.08      0.53 o 
  -1  -4   5      430.41      413.59      5.70 o 
   0  -4   5      130.76      140.32      3.29 o 
   1  -4   5        1.22        1.01      0.63 o 
   2  -4   5       90.09       86.07      3.80 o 
   3  -4   5       17.77       25.32      2.53 o 
   4  -4   5      154.53      164.04      6.08 o 
   5  -4   5        0.54        0.00      1.01 o 
  -7  -3   5        0.08        0.42      0.58 o 
  -6  -3   5        2.93        3.37      0.76 o 
  -5  -3   5      271.14      249.96      4.86 o 
  -4  -3   5       98.79       93.63      2.24 o 
  -3  -3   5       26.71       33.72      1.32 o 
  -2  -3   5       75.35       68.14      1.41 o 
  -1  -3   5       47.89       51.52      1.36 o 
   0  -3   5       54.54       49.42      1.26 o 
   1  -3   5      149.19      147.51      3.13 o 
   2  -3   5        0.38        0.71      0.42 o 
   3  -3   5        6.65        6.84      1.27 o 
   4  -3   5        0.64        2.28      1.01 o 
   5  -3   5       90.34      100.50      5.32 o 
   6  -3   5       60.57       58.98      3.80 o 
  -7  -2   5       23.99       21.40      1.45 o 
  -6  -2   5        8.15       10.47      1.02 o 
  -5  -2   5      208.88      214.30      3.94 o 
  -4  -2   5        8.68        9.73      0.82 o 
  -3  -2   5        0.91        0.41      0.63 o 
  -2  -2   5      623.91      678.34      7.74 o 
  -1  -2   5      943.01      919.14     10.75 o 
   0  -2   5        2.69        0.84      0.29 o 
   1  -2   5      755.41      759.46     11.01 o 
   2  -2   5      400.37      391.81      6.34 o 
   3  -2   5      168.75      179.12      3.79 o 
   4  -2   5        0.20        0.00      0.76 o 
   5  -2   5       43.54       39.24      2.78 o 
   6  -2   5       12.68        9.37      1.77 o 
  -7  -1   5        3.39        2.15      0.90 o 
  -6  -1   5      127.66      133.17      3.05 o 
  -5  -1   5        0.36        0.42      0.44 o 
  -4  -1   5      512.87      522.69      7.20 o 
  -3  -1   5      129.63      124.06      2.43 o 
  -2  -1   5      234.39      208.88      2.85 o 
  -1  -1   5      499.91      484.38      5.26 o 
   0  -1   5      211.71      251.03      3.41 o 
   1  -1   5      434.53      380.56      7.35 o 
   2  -1   5      771.64      749.89     13.06 o 
   3  -1   5       73.19       82.45      2.68 o 
   4  -1   5      218.68      204.72      7.59 o 
   5  -1   5        2.21        3.54      1.01 o 
   6  -1   5       87.54       82.53      4.05 o 
   7  -1   5       40.56       44.56      3.29 o 
  -7   0   5       63.03       63.28      7.85 o 
  -6   0   5        0.46        0.40      0.61 o 
  -5   0   5      101.25      102.71      2.46 o 
  -4   0   5       46.55       51.19      1.55 o 
  -3   0   5      105.78      104.17      2.14 o 
  -2   0   5        5.69        7.53      0.58 o 
  -1   0   5        3.80        7.57      0.40 o 
   0   0   5        0.56        0.38      0.27 o 
   1   0   5       12.78       13.91      0.89 o 
   2   0   5      209.82      214.96      3.85 o 
   3   0   5     1030.85      990.39     14.04 o 
   4   0   5        2.99        4.09      0.88 o 
   5   0   5       16.25       21.01      2.03 o 
   6   0   5       56.49       60.25      3.29 o 
   7   0   5       42.17       39.24      5.06 o 
  -7   1   5        5.24        4.90      1.15 o 
  -6   1   5        6.68        7.83      2.03 o 
  -5   1   5        3.50        1.37      1.01 o 
  -4   1   5        0.24        0.00      0.29 o 
  -3   1   5      125.96      111.96      2.23 o 
  -2   1   5     1134.68     1214.68     14.26 o 
  -1   1   5     2190.78     2097.11     20.39 o 
   0   1   5      743.51      813.38      9.35 o 
   1   1   5       52.73       49.64      1.33 o 
   2   1   5        7.86        7.49      0.72 o 
   3   1   5       85.53       98.22      3.29 o 
   4   1   5       26.43       28.10      1.77 o 
   5   1   5       14.54       14.68      4.56 o 
   6   1   5        2.01        1.27      1.01 o 
   7   1   5       32.26       32.19      3.67 o 
   8   1   5       21.29       19.00      1.79 o 
  -6   2   5      251.18      239.30     11.52 o 
  -5   2   5       54.06       52.92      2.33 o 
  -4   2   5       65.70       69.75      2.51 o 
  -3   2   5       56.86       69.24      1.67 o 
  -2   2   5      656.26      760.15      7.82 o 
  -1   2   5      148.11      143.86      2.01 o 
   0   2   5      533.35      515.31      6.61 o 
   1   2   5     1313.30     1350.94     31.01 o 
   2   2   5      902.60      880.22     17.47 o 
   3   2   5      206.99      206.32      5.32 o 
   4   2   5     1205.31     1230.08     24.56 o 
   5   2   5       45.82       51.90      2.78 o 
   6   2   5        0.55        0.25      0.76 o 
   7   2   5       53.27       55.56      2.53 o 
   8   2   5        0.53        0.17      0.79 o 
  -6   3   5       22.23       25.01      3.54 o 
  -5   3   5      272.69      266.13      6.09 o 
  -4   3   5      102.97       98.23      3.04 o 
  -3   3   5      199.57      192.87      4.30 o 
  -2   3   5      301.36      321.31      3.79 o 
  -1   3   5     1208.73     1267.58     13.20 o 
   0   3   5      951.46     1066.60     10.65 o 
   1   3   5       36.41       38.23      0.92 o 
   2   3   5      442.86      434.67      9.37 o 
   3   3   5      339.96      323.91      5.37 o 
   4   3   5        0.60        0.25      0.51 o 
   5   3   5      395.64      401.00      9.87 o 
   6   3   5      202.96      206.07      6.33 o 
   7   3   5       14.06       17.34      1.43 o 
   8   3   5       29.98       29.63      2.69 o 
  -6   4   5        2.12        2.81      1.14 o 
  -5   4   5       37.44       39.53      2.15 o 
  -4   4   5      181.38      194.30      7.47 o 
  -3   4   5        0.30        0.25      0.54 o 
  -2   4   5       24.35       21.38      0.88 o 
  -1   4   5      335.19      290.76      3.98 o 
   0   4   5      183.27      220.10      4.11 o 
   1   4   5      739.37      782.13     11.28 o 
   2   4   5      490.17      472.39     10.38 o 
   3   4   5      365.80      365.30      8.61 o 
   4   4   5      102.97      105.82      3.80 o 
   5   4   5       39.93       47.97      1.79 o 
   6   4   5       75.85       79.50      2.51 o 
   7   4   5       45.25       43.52      2.15 o 
   8   4   5        1.47        1.27      0.72 o 
  -5   5   5        0.47        0.00      0.72 o 
  -4   5   5       60.12       52.28      2.33 o 
  -3   5   5        7.28        4.51      1.14 o 
  -2   5   5      406.77      423.50      5.96 o 
  -1   5   5      241.86      230.18     10.49 o 
   0   5   5        1.58        2.57      0.43 o 
   1   5   5       87.39      110.41      2.31 o 
   2   5   5      351.73      333.40      8.10 o 
   3   5   5       14.93       21.01      1.52 o 
   4   5   5       75.92       60.25      2.78 o 
   5   5   5        8.28        8.35      3.54 o 
   6   5   5        0.29        0.76      0.76 o 
   7   5   5       59.05       57.97      3.29 o 
   8   5   5       16.09       17.72      2.28 o 
  -4   6   5       51.73       52.61      3.04 o 
  -3   6   5      295.46      268.68      5.90 o 
  -2   6   5       45.39       52.13      1.59 o 
  -1   6   5       18.57       16.19      1.00 o 
   0   6   5      815.41      857.79     11.12 o 
   1   6   5       71.54       68.35      2.78 o 
   2   6   5      171.89      161.51      5.06 o 
   3   6   5      526.78      531.37     12.15 o 
   4   6   5       54.51       53.04      1.97 o 
   5   6   5        5.06        6.62      0.90 o 
   6   6   5      156.68      154.70      7.59 o 
   7   6   5       53.18       49.39      2.15 o 
   8   6   5        2.97        1.52      1.01 o 
  -4   7   5        5.98       10.37      2.53 o 
  -3   7   5       33.53       31.60      1.87 o 
  -2   7   5      221.37      211.26      3.87 o 
  -1   7   5      662.18      612.50     10.26 o 
   0   7   5        0.98        1.56      0.63 o 
   1   7   5      174.52      175.44      5.57 o 
   2   7   5      279.89      288.34      7.85 o 
   3   7   5      529.05      519.98     12.15 o 
   4   7   5       33.66       31.41      1.65 o 
   5   7   5       14.14       12.67      2.03 o 
   6   7   5        0.36        0.00      0.63 o 
   7   7   5       61.66       59.20      2.41 o 
   8   7   5       28.22       23.66      1.87 o 
  -3   8   5        5.83        4.30      1.52 o 
  -2   8   5       20.08       30.63      3.04 o 
  -1   8   5       93.07       84.61      2.95 o 
   0   8   5        2.10        2.93      0.79 o 
   1   8   5       21.50       22.02      2.28 o 
   2   8   5       57.79       64.81      3.29 o 
   3   8   5       25.96       25.06      2.53 o 
   4   8   5      175.65      173.62      6.08 o 
   5   8   5      135.95      129.87      3.58 o 
   6   8   5       12.92       17.03      1.51 o 
   7   8   5        1.87        1.83      0.79 o 
  -1   9   5       20.53       17.32      1.94 o 
   0   9   5      213.01      218.29     11.14 o 
   1   9   5       41.49       43.04      2.78 o 
   2   9   5       24.51       24.56      2.53 o 
   3   9   5        6.26        6.33      1.52 o 
   4   9   5        4.30        2.84      0.79 o 
   5   9   5        6.67        4.84      1.65 o 
   6   9   5       19.77       20.33      1.69 o 
   0  10   5        8.61        9.41      1.52 o 
   1  10   5       10.35       10.38      1.77 o 
   2  10   5      146.58      180.25      6.58 o 
   3  10   5      323.15      318.97     20.25 o 
   4  10   5        4.20        6.77      1.07 o 
   5  10   5        1.73        2.08      0.79 o 
  -3  -7   6        1.31        2.03      1.27 o 
  -2  -7   6        7.24        7.20      1.90 o 
  -1  -7   6        3.68        1.27      1.01 o 
   0  -7   6        8.17        6.84      1.52 o 
  -5  -6   6        0.78        0.25      0.76 o 
  -4  -6   6       17.47       22.87      1.87 o 
  -3  -6   6       15.41       12.10      1.33 o 
  -2  -6   6       19.63       17.92      1.52 o 
  -1  -6   6       29.67       37.44      1.90 o 
   0  -6   6       20.33       23.29      2.53 o 
   1  -6   6       32.30       31.90      3.04 o 
   2  -6   6       68.43       67.85      3.80 o 
  -5  -5   6       49.95       44.05      2.15 o 
  -4  -5   6       23.76       24.79      1.79 o 
  -3  -5   6       69.06       82.68      2.30 o 
  -2  -5   6      391.78      386.16      5.00 o 
  -1  -5   6       38.67       34.57      1.61 o 
   0  -5   6       63.12       60.83      2.23 o 
   1  -5   6      167.67      164.30      5.82 o 
   2  -5   6        2.93        1.27      1.01 o 
   3  -5   6       30.19       32.15      3.04 o 
   4  -5   6      102.81       93.92      4.81 o 
  -6  -4   6       12.92       12.04      1.43 o 
  -5  -4   6        3.53        4.42      0.73 o 
  -4  -4   6       33.79       34.88      1.46 o 
  -3  -4   6        0.14        0.00      0.37 o 
  -2  -4   6       58.37       58.51      1.38 o 
  -1  -4   6      268.79      282.16      4.33 o 
   0  -4   6      574.52      587.58     11.65 o 
   1  -4   6        1.58        1.37      0.61 o 
   2  -4   6      217.17      221.51      6.84 o 
   3  -4   6        9.94        8.86      1.52 o 
   4  -4   6        0.95        0.00      1.01 o 
   5  -4   6       36.93       39.49      3.04 o 
  -6  -3   6       25.70       28.74      1.70 o 
  -5  -3   6      102.47       99.77      2.57 o 
  -4  -3   6       48.74       49.90      1.65 o 
  -3  -3   6       28.71       27.71      1.40 o 
  -2  -3   6        3.99        3.37      0.43 o 
  -1  -3   6        8.59        9.02      0.67 o 
   0  -3   6        7.60        8.87      0.67 o 
   1  -3   6        1.68        3.81      0.72 o 
   2  -3   6       97.54       95.70      2.49 o 
   3  -3   6        6.75        9.62      1.52 o 
   4  -3   6       26.31       27.59      2.53 o 
   5  -3   6       44.03       37.21      2.78 o 
   6  -3   6       36.86       35.19      3.29 o 
  -6  -2   6       14.21       13.90      1.21 o 
  -5  -2   6        7.78        8.79      0.92 o 
  -4  -2   6      336.99      348.84      5.50 o 
  -3  -2   6       31.31       29.87      1.21 o 
  -2  -2   6       81.71       81.68      1.52 o 
  -1  -2   6      258.74      263.38      3.84 o 
   0  -2   6       17.98       24.92      0.92 o 
   1  -2   6      563.51      573.51      8.77 o 
   2  -2   6      230.32      232.25      4.80 o 
   3  -2   6       23.91       20.48      2.91 o 
   4  -2   6       64.73       71.14      4.05 o 
   5  -2   6       28.09       28.10      2.78 o 
   6  -2   6       61.63       66.33      3.80 o 
  -6  -1   6      260.88      255.90      6.10 o 
  -5  -1   6        0.76        0.55      0.47 o 
  -4  -1   6       14.12       11.27      1.28 o 
  -3  -1   6      850.58      866.62     10.96 o 
  -2  -1   6      425.54      395.08      5.55 o 
  -1  -1   6       33.57       40.70      1.35 o 
   0  -1   6     1288.64     1311.82     16.23 o 
   1  -1   6      159.14      155.83      3.13 o 
   2  -1   6      381.39      388.81     10.76 o 
   3  -1   6      458.21      462.92      9.38 o 
   4  -1   6      137.71      148.29      7.47 o 
   5  -1   6        5.49        6.58      1.27 o 
   6  -1   6        5.03        5.57      1.52 o 
   7  -1   6       65.06       62.78      3.80 o 
  -6   0   6        2.40        3.16      0.90 o 
  -5   0   6       14.06       14.73      1.26 o 
  -4   0   6      200.83      193.73      3.55 o 
  -3   0   6        3.76        3.33      0.58 o 
  -2   0   6      128.17      120.59      3.78 o 
  -1   0   6      256.60      237.47      2.94 o 
   0   0   6       80.32       67.81      1.36 o 
   1   0   6      357.53      379.07      5.99 o 
   2   0   6     1026.01     1012.97     14.32 o 
   3   0   6       65.30       62.28      2.29 o 
   4   0   6       26.51       27.99      1.33 o 
   5   0   6       23.41       22.53      2.28 o 
   6   0   6      126.64      134.42      5.06 o 
   7   0   6        0.51        0.00      2.53 o 
  -6   1   6       20.28       18.11      1.79 o 
  -5   1   6       10.51       14.19      1.43 o 
  -4   1   6        8.26        8.64      0.84 o 
  -3   1   6      177.34      185.33      3.26 o 
  -2   1   6      559.19      590.54      7.68 o 
  -1   1   6      116.76      125.11      1.77 o 
   0   1   6      223.28      282.74      3.78 o 
   1   1   6        9.54        6.17      0.61 o 
   2   1   6        0.28        0.25      0.36 o 
   3   1   6      242.12      228.24      5.33 o 
   4   1   6        0.41        7.59      1.27 o 
   5   1   6       18.23       18.73      2.28 o 
   6   1   6        7.67        9.62      1.52 o 
   7   1   6       33.43       35.95      2.78 o 
   8   1   6       11.87       10.38      2.03 o 
  -6   2   6      183.22      178.56     10.25 o 
  -5   2   6      103.13       98.66      6.20 o 
  -4   2   6       24.07       24.24      4.05 o 
  -3   2   6        2.82        3.74      0.58 o 
  -2   2   6       59.79       60.65      1.55 o 
  -1   2   6      597.27      663.44      6.95 o 
   0   2   6      384.57      409.16      4.82 o 
   1   2   6        6.40        7.71      0.47 o 
   2   2   6     1547.43     1420.45     27.59 o 
   3   2   6        5.58        5.32      1.01 o 
   4   2   6      222.12      263.03      7.09 o 
   5   2   6      228.87      223.28      6.58 o 
   6   2   6       16.96       13.67      2.03 o 
   7   2   6        3.01        3.29      1.27 o 
   8   2   6        1.19        0.76      1.27 o 
  -6   3   6        6.73        5.04      1.15 o 
  -5   3   6       68.14       70.31      5.57 o 
  -4   3   6     1006.60      974.76     15.75 o 
  -3   3   6      253.34      265.72      4.20 o 
  -2   3   6      216.35      200.61      3.38 o 
  -1   3   6       76.26       67.11      1.25 o 
   0   3   6     1158.57     1206.82     12.07 o 
   1   3   6       69.73       52.70      1.21 o 
   2   3   6       89.57       83.06      1.61 o 
   3   3   6      281.88      320.49      7.85 o 
   4   3   6        0.29        0.00      0.51 o 
   5   3   6       32.07       34.94      2.28 o 
   6   3   6     1007.05      990.09     21.26 o 
   7   3   6        6.38        8.35      1.77 o 
   8   3   6        0.06        0.00      1.27 o 
  -5   4   6       15.13       17.72      1.79 o 
  -4   4   6       20.32       21.34      1.69 o 
  -3   4   6      138.10      142.96      3.85 o 
  -2   4   6      191.40      180.62      3.12 o 
  -1   4   6      522.59      560.75      6.11 o 
   0   4   6       21.58       26.43      0.84 o 
   1   4   6      253.56      258.12      3.74 o 
   2   4   6     1764.80     1680.18     32.40 o 
   3   4   6      418.01      420.49      9.62 o 
   4   4   6       21.46       25.22      1.25 o 
   5   4   6        7.77        5.77      1.01 o 
   6   4   6        0.42        4.40      2.31 o 
   7   4   6       74.72       69.00      6.05 o 
   8   4   6       20.08       17.35      1.61 o 
  -5   5   6        0.99        0.89      0.72 o 
  -4   5   6       31.08       31.06      2.01 o 
  -3   5   6      105.34      111.28      3.31 o 
  -2   5   6       11.29       14.57      1.33 o 
  -1   5   6       29.79       33.23      1.00 o 
   0   5   6       12.11       11.67      1.14 o 
   1   5   6        5.07        1.51      0.54 o 
   2   5   6      100.44       86.99      2.01 o 
   3   5   6       23.08       29.62      1.77 o 
   4   5   6       89.31       89.62      3.54 o 
   5   5   6       30.78       29.37      2.03 o 
   6   5   6       30.21       31.14      2.28 o 
   7   5   6       19.63       22.53      2.28 o 
   8   5   6        1.97        1.01      1.01 o 
  -4   6   6        2.35        0.51      0.72 o 
  -3   6   6       74.72       82.13      2.95 o 
  -2   6   6      679.02      647.19     11.00 o 
  -1   6   6      138.04      124.86      2.94 o 
   0   6   6      193.23      202.68      4.81 o 
   1   6   6       51.72       51.78      2.28 o 
   2   6   6       21.69       17.21      1.77 o 
   3   6   6      484.38      502.00     11.65 o 
   4   6   6      108.96      105.06      4.05 o 
   5   6   6       30.65       30.88      2.28 o 
   6   6   6      122.19      119.74      4.81 o 
   7   6   6       22.18       24.05      2.53 o 
   8   6   6       22.67       19.49      2.28 o 
  -3   7   6       98.08       99.62      3.31 o 
  -2   7   6       86.07       67.49      2.49 o 
  -1   7   6     1098.33     1029.83     15.88 o 
   0   7   6       69.08       65.53      2.74 o 
   1   7   6        4.27        6.69      1.52 o 
   2   7   6      462.82      436.69     10.63 o 
   3   7   6       41.86       47.85      2.78 o 
   4   7   6       15.04       14.18      1.77 o 
   5   7   6      121.31      111.89      4.56 o 
   6   7   6       22.69       23.54      2.28 o 
   7   7   6       16.13       18.48      2.28 o 
   8   7   6       13.00       11.90      5.57 o 
  -2   8   6       30.84       31.39      3.29 o 
  -1   8   6       54.84       58.50      2.37 o 
   0   8   6       21.55       20.48      2.66 o 
   1   8   6      205.41      213.49      5.99 o 
   2   8   6       63.76       62.02      3.29 o 
   3   8   6      157.06      169.87      5.82 o 
   4   8   6      102.62      108.86      4.56 o 
   5   8   6       50.80       49.87      3.04 o 
   6   8   6       30.09       33.67      2.53 o 
   7   8   6        5.41        6.58      1.52 o 
  -1   9   6        1.62        1.52      1.14 o 
   0   9   6      150.79      136.81      3.93 o 
   1   9   6        0.94        3.80      0.97 o 
   2   9   6        8.03        7.85      1.52 o 
   3   9   6        3.25        3.04      1.01 o 
   4   9   6        7.69        8.61      1.77 o 
   5   9   6        3.10        2.78      1.01 o 
   6   9   6       91.99       90.12      4.30 o 
   1  10   6       24.54       21.24      1.87 o 
   2  10   6      153.66      161.77      6.08 o 
   3  10   6      140.88      138.98      5.57 o 
   4  10   6       20.53       17.47      2.28 o 
   5  10   6       15.30       12.91      2.03 o 
  -4  -6   7        0.61        0.89      1.14 o 
  -3  -6   7       12.16       12.85      1.43 o 
  -2  -6   7       36.77       33.67      2.53 o 
  -1  -6   7        9.57        8.64      1.52 o 
   0  -6   7        5.95        6.84      1.52 o 
   1  -6   7       22.89       24.05      2.78 o 
  -5  -5   7       48.14       48.30      2.41 o 
  -4  -5   7        2.80        2.03      0.72 o 
  -3  -5   7       38.43       38.90      1.61 o 
  -2  -5   7       45.01       44.07      1.61 o 
  -1  -5   7       13.32       14.56      1.25 o 
   0  -5   7        3.80        1.90      0.72 o 
   1  -5   7       57.98       58.98      3.29 o 
   2  -5   7       33.51       37.72      2.78 o 
   3  -5   7       34.30       34.43      8.35 o 
  -5  -4   7       27.00       32.01      3.55 o 
  -4  -4   7        0.92        1.43      0.58 o 
  -3  -4   7      129.48      134.22      3.15 o 
  -2  -4   7       61.94       63.85      1.85 o 
  -1  -4   7      232.27      202.80      3.55 o 
   0  -4   7      529.68      537.95      8.95 o 
   1  -4   7       15.22       12.98      1.15 o 
   2  -4   7       27.59       27.34      2.53 o 
   3  -4   7       37.97       37.97      2.78 o 
   4  -4   7        2.57        2.53      1.27 o 
  -6  -3   7        0.09        0.00      0.58 o 
  -5  -3   7       15.34       15.66      1.21 o 
  -4  -3   7      246.31      245.93      5.58 o 
  -3  -3   7       11.59        7.99      0.82 o 
  -2  -3   7       25.94       22.86      1.26 o 
  -1  -3   7        6.68        5.36      0.61 o 
   0  -3   7       10.42       12.29      1.07 o 
   1  -3   7      164.42      150.56      3.49 o 
   2  -3   7      179.35      189.67      4.75 o 
   3  -3   7        0.12        0.25      0.76 o 
   4  -3   7       16.33       15.70      2.03 o 
   5  -3   7        2.72        4.05      1.27 o 
  -6  -2   7        7.29        7.31      0.97 o 
  -5  -2   7        0.77        0.44      0.47 o 
  -4  -2   7       47.74       48.81      1.75 o 
  -3  -2   7      422.31      405.23      8.10 o 
  -2  -2   7      186.57      185.36      3.41 o 
  -1  -2   7       22.54       21.42      0.92 o 
   0  -2   7        3.58        3.72      0.52 o 
   1  -2   7       11.44       13.19      1.43 o 
   2  -2   7       26.74       28.87      1.43 o 
   3  -2   7       50.85       54.42      1.94 o 
   4  -2   7        4.32        3.29      1.01 o 
   5  -2   7        0.86        1.27      1.01 o 
   6  -2   7       13.05        9.37      1.77 o 
  -6  -1   7       86.06       82.02      2.48 o 
  -5  -1   7       49.83       48.76      1.85 o 
  -4  -1   7        7.16        8.89      0.88 o 
  -3  -1   7      443.46      488.39      6.91 o 
  -2  -1   7        2.53        2.02      0.47 o 
  -1  -1   7        1.57        0.39      0.27 o 
   0  -1   7      476.59      514.31      6.52 o 
   1  -1   7      241.24      237.45      4.38 o 
   2  -1   7       84.26       81.20      3.42 o 
   3  -1   7      209.06      220.33      4.38 o 
   4  -1   7       61.15       57.09      2.84 o 
   5  -1   7       20.73       19.49      2.28 o 
   6  -1   7        5.91        9.87      1.77 o 
  -6   0   7       25.52       23.41      4.18 o 
  -5   0   7       10.49       10.43      1.00 o 
  -4   0   7      102.42       99.07      2.43 o 
  -3   0   7        3.06        3.18      0.81 o 
  -2   0   7     1125.34     1129.59     13.73 o 
  -1   0   7      176.09      175.62      2.44 o 
   0   0   7       17.50        9.30      0.62 o 
   1   0   7      198.29      200.30      3.00 o 
   2   0   7      443.45      465.68      7.52 o 
   3   0   7      119.14      106.58      4.43 o 
   4   0   7      134.75      131.34      3.13 o 
   5   0   7        5.47        5.82      1.27 o 
   6   0   7      105.67       94.17      4.30 o 
   7   0   7        1.34        1.77      3.04 o 
  -6   1   7       30.99       28.83      2.23 o 
  -5   1   7      157.58      142.22      4.12 o 
  -4   1   7       11.63       11.49      1.33 o 
  -3   1   7      204.91      219.13      3.84 o 
  -2   1   7       41.45       37.59      1.64 o 
  -1   1   7      223.94      227.40      4.07 o 
   0   1   7       13.48       11.65      0.67 o 
   1   1   7        4.01        4.23      0.44 o 
   2   1   7      113.66      102.39      3.29 o 
   3   1   7        3.47        4.77      0.72 o 
   4   1   7       10.16       11.94      1.39 o 
   5   1   7      131.55      117.58      3.42 o 
   6   1   7       25.38       25.06      2.53 o 
   7   1   7        5.70        6.58      3.80 o 
  -6   2   7        6.67        8.75      1.33 o 
  -5   2   7        7.28        5.46      2.15 o 
  -4   2   7       11.83       10.15      1.25 o 
  -3   2   7        2.56        3.62      0.62 o 
  -2   2   7       35.57       29.36      1.11 o 
  -1   2   7      252.36      256.29      3.99 o 
   0   2   7      258.93      267.22      3.23 o 
   1   2   7      838.47      833.40      9.93 o 
   2   2   7        0.32        0.38      0.21 o 
   3   2   7       43.24       34.68      2.03 o 
   4   2   7        0.16        0.76      0.76 o 
   5   2   7       19.03       23.29      2.28 o 
   6   2   7        1.36        0.51      1.01 o 
   7   2   7        3.00        3.54      1.27 o 
   8   2   7        0.07        0.00      1.01 o 
  -5   3   7       75.14       72.35      3.29 o 
  -4   3   7      410.18      400.23      7.96 o 
  -3   3   7       71.42       86.69      2.12 o 
  -2   3   7      107.53      109.65      2.37 o 
  -1   3   7       35.29       36.07      1.51 o 
   0   3   7      301.88      327.10      3.90 o 
   1   3   7       34.44       36.07      1.07 o 
   2   3   7      388.79      362.15      5.94 o 
   3   3   7      512.72      495.34     15.06 o 
   4   3   7       58.17       68.86      3.04 o 
   5   3   7       10.98       13.67      1.77 o 
   6   3   7      535.22      543.52     13.16 o 
   7   3   7        6.15        7.34      1.52 o 
   8   3   7        5.96        4.05      1.52 o 
  -5   4   7       18.54       16.46      1.77 o 
  -4   4   7       15.21       18.48      1.61 o 
  -3   4   7      482.74      475.61      8.77 o 
  -2   4   7      206.48      178.15      3.23 o 
  -1   4   7      416.54      429.58      5.98 o 
   0   4   7       65.48       62.61      1.34 o 
   1   4   7      597.73      611.72      9.58 o 
   2   4   7      725.69      730.53     11.00 o 
   3   4   7        6.16        4.81      1.01 o 
   4   4   7       16.85       22.05      1.43 o 
   5   4   7       26.51       23.97      1.51 o 
   6   4   7       16.43       15.51      1.43 o 
   7   4   7      103.59       98.46      4.81 o 
   8   4   7       32.70       31.95      3.57 o 
  -4   5   7       18.65       18.95      1.69 o 
  -3   5   7       57.93       60.38      6.71 o 
  -2   5   7      345.93      353.03      6.80 o 
  -1   5   7        6.87        6.91      0.67 o 
   0   5   7       88.29       97.85      1.79 o 
   1   5   7      174.27      168.94      2.86 o 
   2   5   7        4.36        3.31      0.48 o 
   3   5   7      436.94      412.89      9.87 o 
   4   5   7       35.05       43.80      2.53 o 
   5   5   7       37.15       39.24      2.53 o 
   6   5   7        1.65        2.53      1.01 o 
   7   5   7        7.61       10.13      1.77 o 
   8   5   7        3.97        5.82      1.52 o 
  -4   6   7       16.05       16.54      3.67 o 
  -3   6   7        0.21        0.44      1.27 o 
  -2   6   7      124.92      112.54      3.39 o 
  -1   6   7        2.93        4.99      1.77 o 
   0   6   7      218.55      220.80      4.23 o 
   1   6   7      128.14      142.88      3.67 o 
   2   6   7       12.69        7.59      1.27 o 
   3   6   7        2.79        4.30      1.01 o 
   4   6   7       73.15       72.91      3.29 o 
   5   6   7        0.13        1.27      0.76 o 
   6   6   7       81.55       82.78      4.05 o 
   7   6   7        8.13        4.30      3.29 o 
   8   6   7        0.10        0.00      2.28 o 
  -3   7   7       45.27       48.48      2.41 o 
  -2   7   7      128.42      120.93      4.18 o 
  -1   7   7      438.64      421.50     11.65 o 
   0   7   7        2.06        2.50      0.65 o 
   1   7   7        0.43        0.15      0.42 o 
   2   7   7      664.64      689.59     15.44 o 
   3   7   7       84.65       86.58      3.80 o 
   4   7   7        2.50        2.03      1.01 o 
   5   7   7       86.37       84.81      3.80 o 
   6   7   7       32.68       29.62      6.33 o 
   7   7   7        7.12        9.62      1.77 o 
  -2   8   7       30.81       29.87      3.29 o 
  -1   8   7       74.91       72.40      4.05 o 
   0   8   7      145.29      130.73      3.64 o 
   1   8   7      367.37      354.98      6.96 o 
   2   8   7        7.71        7.59      1.27 o 
   3   8   7      154.79      164.80      5.57 o 
   4   8   7       67.15       65.31      3.29 o 
   5   8   7       97.88      100.50      4.56 o 
   6   8   7       35.69       33.16      2.53 o 
   7   8   7        6.95        6.58      1.52 o 
  -1   9   7        1.21        2.03      1.27 o 
   0   9   7        3.54        6.36      2.03 o 
   1   9   7       45.91       45.69      2.31 o 
   2   9   7       23.04       23.04      2.28 o 
   3   9   7        0.38        0.00      0.76 o 
   4   9   7        0.47        0.25      0.76 o 
   5   9   7        2.58        3.80      1.27 o 
   6   9   7       96.37       82.53      4.30 o 
   1  10   7        5.51        4.38      1.07 o 
   2  10   7      169.31      185.31      6.84 o 
   3  10   7       65.95       65.82      3.80 o 
   4  10   7        2.08        1.27      1.01 o 
   5  10   7       14.46        9.87      1.77 o 
  -2  -6   8       31.65       28.35      2.78 o 
  -1  -6   8        2.77        2.03      1.01 o 
   0  -6   8        0.29        0.00      1.01 o 
  -4  -5   8        5.64        6.56      1.77 o 
  -3  -5   8        3.14        3.19      0.92 o 
  -2  -5   8        6.35        7.18      1.77 o 
  -1  -5   8       23.31       18.49      2.28 o 
   0  -5   8        0.11        0.89      0.72 o 
   1  -5   8       36.19       37.47      2.78 o 
   2  -5   8       19.93       20.25      2.53 o 
  -5  -4   8       32.27       35.41      1.89 o 
  -4  -4   8       88.12       99.81      4.43 o 
  -3  -4   8      118.12      112.20      3.99 o 
  -2  -4   8       18.10       19.25      1.32 o 
  -1  -4   8       85.54       97.31      4.68 o 
   0  -4   8      206.16      201.52      5.19 o 
   1  -4   8       33.09       33.75      3.04 o 
   2  -4   8       24.15       21.26      6.84 o 
   3  -4   8       78.16       80.50      4.30 o 
   4  -4   8        0.88        0.00      1.01 o 
  -5  -3   8        6.92        6.05      0.92 o 
  -4  -3   8       12.13       11.88      1.67 o 
  -3  -3   8        0.14        0.00      0.44 o 
  -2  -3   8       24.73       21.86      1.32 o 
  -1  -3   8        1.57        1.01      0.76 o 
   0  -3   8        5.47        7.48      1.90 o 
   1  -3   8      274.49      299.83      5.90 o 
   2  -3   8      279.13      282.05      6.82 o 
   3  -3   8        2.66        2.28      1.01 o 
   4  -3   8       39.72       40.50      3.04 o 
   5  -3   8        5.59        8.35      1.77 o 
  -5  -2   8        5.09        3.03      0.70 o 
  -4  -2   8       17.19       21.96      1.41 o 
  -3  -2   8      230.76      226.17      5.23 o 
  -2  -2   8       32.47       30.72      1.32 o 
  -1  -2   8        7.40        7.10      0.90 o 
   0  -2   8        7.54        7.48      1.39 o 
   1  -2   8       33.34       29.62      1.43 o 
   2  -2   8        0.56        0.20      0.89 o 
   3  -2   8       13.53       16.74      1.40 o 
   4  -2   8        4.85        4.30      1.27 o 
   5  -2   8        3.03        1.77      1.27 o 
  -6  -1   8       16.71       18.67      1.45 o 
  -5  -1   8       42.21       39.44      2.49 o 
  -4  -1   8       68.02       62.45      2.04 o 
  -3  -1   8       34.74       34.11      1.41 o 
  -2  -1   8      475.36      478.17      7.27 o 
  -1  -1   8       11.79        8.01      0.98 o 
   0  -1   8        0.20        0.97      0.41 o 
   1  -1   8      326.53      309.17      5.54 o 
   2  -1   8        1.77        1.95      0.61 o 
   3  -1   8      166.32      174.77      4.43 o 
   4  -1   8       20.50       18.48      2.03 o 
   5  -1   8       13.93       16.46      2.28 o 
   6  -1   8        5.38        3.29      1.27 o 
  -6   0   8       11.74       11.90      2.28 o 
  -5   0   8       16.78       13.59      1.21 o 
  -4   0   8      391.85      389.74      6.13 o 
  -3   0   8        2.60        3.88      0.82 o 
  -2   0   8       31.70       32.82      1.32 o 
  -1   0   8      794.66      751.64      9.64 o 
   0   0   8      136.61      143.56      2.51 o 
   1   0   8      100.85      101.49      2.49 o 
   2   0   8      548.63      567.22      9.21 o 
   3   0   8        7.44        7.22      0.90 o 
   4   0   8       48.14       43.83      1.87 o 
   5   0   8      110.56      108.35      4.56 o 
   6   0   8       63.55       56.20      3.29 o 
   7   0   8        0.06        0.25      3.04 o 
  -5   1   8       71.59       66.59      2.86 o 
  -4   1   8        0.39        0.00      0.44 o 
  -3   1   8       28.25       23.86      1.36 o 
  -2   1   8      419.81      432.99      7.18 o 
  -1   1   8        0.45        0.32      0.46 o 
   0   1   8        3.80        4.93      0.80 o 
   1   1   8      227.71      210.33      3.83 o 
   2   1   8      107.16      108.68      2.77 o 
   3   1   8      157.59      158.36      3.58 o 
   4   1   8       74.42       69.97      2.23 o 
   5   1   8       39.14       38.24      2.08 o 
   6   1   8       27.51       26.58      2.78 o 
   7   1   8       10.02       10.13      5.06 o 
  -5   2   8       43.31       38.00      2.15 o 
  -4   2   8       15.36       17.40      2.01 o 
  -3   2   8       21.19       24.75      1.30 o 
  -2   2   8        0.37        0.76      0.44 o 
  -1   2   8      166.81      151.06      2.82 o 
   0   2   8      291.85      311.60      3.68 o 
   1   2   8      170.18      166.33      2.72 o 
   2   2   8       47.41       54.83      1.87 o 
   3   2   8        1.38        1.52      0.54 o 
   4   2   8       24.13       21.01      2.03 o 
   5   2   8      110.14      105.82      4.30 o 
   6   2   8        5.66        5.57      1.27 o 
   7   2   8        0.88        3.80      1.27 o 
  -5   3   8        4.24        3.54      0.97 o 
  -4   3   8      242.08      243.20      5.73 o 
  -3   3   8      123.99      108.66      2.56 o 
  -2   3   8        1.75        0.00      0.44 o 
  -1   3   8       12.22       20.91      1.41 o 
   0   3   8        0.34        0.33      0.30 o 
   1   3   8      456.31      502.05      6.39 o 
   2   3   8      326.26      334.92      5.04 o 
   3   3   8       28.07       27.59      1.77 o 
   4   3   8      116.15      117.72      4.30 o 
   5   3   8        0.17        0.00      0.76 o 
   6   3   8      115.18      108.86      4.56 o 
   7   3   8       54.28       54.68      3.54 o 
  -5   4   8       56.77       54.53      5.70 o 
  -4   4   8        9.72       15.69      2.40 o 
  -3   4   8      102.86      102.25      3.31 o 
  -2   4   8     1305.71     1316.55     16.04 o 
  -1   4   8      203.50      192.43      4.23 o 
   0   4   8       57.32       56.06      1.86 o 
   1   4   8       91.64       85.59      1.64 o 
   2   4   8      728.37      753.69     11.36 o 
   3   4   8       53.06       51.21      1.41 o 
   4   4   8        1.06        1.30      0.61 o 
   5   4   8      121.38      133.41      5.06 o 
   6   4   8        5.73        5.06      2.03 o 
   7   4   8       16.23       15.19      2.03 o 
   8   4   8      111.67      105.61      3.58 o 
  -4   5   8        0.31        0.38      0.72 o 
  -3   5   8       39.76       38.64      2.05 o 
  -2   5   8        0.70        2.40      0.72 o 
  -1   5   8       93.71       83.11      2.04 o 
   0   5   8       31.12       34.74      1.33 o 
   1   5   8      382.03      375.56      5.50 o 
   2   5   8       59.74       65.08      1.91 o 
   3   5   8      127.72      136.96      4.56 o 
   4   5   8      215.41      210.37      6.33 o 
   5   5   8      111.90      115.44      4.56 o 
   6   5   8        0.25        0.00      0.76 o 
   7   5   8        4.35        4.81      1.27 o 
   8   5   8        1.38        3.29      1.27 o 
  -4   6   8       63.12       62.86      2.86 o 
  -3   6   8        0.31        0.25      0.72 o 
  -2   6   8      108.17      118.44      3.57 o 
  -1   6   8       96.49       81.37      2.67 o 
   0   6   8       52.83       48.45      1.28 o 
   1   6   8       39.16       34.85      1.58 o 
   2   6   8       57.16       60.64      2.05 o 
   3   6   8        5.04        5.06      1.01 o 
   4   6   8        1.85        0.51      0.76 o 
   5   6   8       16.49       20.00      2.03 o 
   6   6   8       61.39       65.06      3.54 o 
   7   6   8       13.45       12.15      2.03 o 
  -3   7   8       30.32       35.58      2.19 o 
  -2   7   8       17.45       18.01      3.42 o 
  -1   7   8       85.27       75.95      4.05 o 
   1   7   8       87.16       93.47      3.92 o 
   2   7   8      202.77      221.01      4.82 o 
   3   7   8       37.40       41.52      2.53 o 
   4   7   8        4.58        5.06      1.27 o 
   5   7   8      118.91      109.11      4.56 o 
   6   7   8       36.81       37.97      2.78 o 
   7   7   8        0.62        0.00      0.76 o 
  -2   8   8       63.51       69.87      4.30 o 
  -1   8   8      109.59       93.92      4.81 o 
   0   8   8       21.21       17.72      2.28 o 
   1   8   8      715.81      687.05     11.52 o 
   2   8   8      109.02      113.58      3.39 o 
   3   8   8       12.22       13.16      1.77 o 
   4   8   8       77.46       68.86      3.54 o 
   5   8   8       17.53       19.24      2.28 o 
   6   8   8       22.17       24.81      2.53 o 
   7   8   8       31.09       27.85      2.78 o 
  -1   9   8        0.20        0.51      1.01 o 
   0   9   8        7.73       13.16      2.28 o 
   1   9   8       39.81       44.05      2.78 o 
   2   9   8       35.83       39.65      4.56 o 
   3   9   8       88.68       92.91      4.30 o 
   4   9   8        6.23        6.33      1.52 o 
   5   9   8       41.98       40.50      3.04 o 
   6   9   8       62.82       58.48      3.54 o 
   1  10   8        2.13        2.91      0.90 o 
   2  10   8      169.01      182.66      5.84 o 
   3  10   8        3.35        7.34      1.52 o 
   4  10   8        1.44        0.51      1.01 o 
   5  10   8        0.10        0.00      1.01 o 
  -2  -5   9        8.44        7.27      1.77 o 
  -1  -5   9        3.62        4.30      1.27 o 
   0  -5   9       10.95       11.13      1.25 o 
   1  -5   9       12.86       11.14      2.03 o 
  -3  -4   9       41.38       43.76      1.80 o 
  -2  -4   9        6.40        5.33      1.01 o 
  -1  -4   9       14.07       15.44      2.03 o 
   0  -4   9       39.94       40.00      1.97 o 
   1  -4   9       20.33       20.04      1.94 o 
   2  -4   9        7.60        6.33      2.53 o 
   3  -4   9       20.79       16.46      2.28 o 
  -4  -3   9       52.14       54.72      2.99 o 
  -3  -3   9       21.35       22.00      1.46 o 
  -2  -3   9       15.69       17.48      1.32 o 
  -1  -3   9       59.76       59.24      3.29 o 
   0  -3   9       35.98       39.49      2.15 o 
   1  -3   9      176.05      180.07      5.46 o 
   2  -3   9      270.41      268.32      9.11 o 
   3  -3   9       14.95       15.44      2.78 o 
   4  -3   9        4.95        7.09      1.77 o 
  -5  -2   9        9.85        9.18      1.33 o 
  -4  -2   9        2.04        2.55      0.67 o 
  -3  -2   9       12.97       10.08      1.02 o 
  -2  -2   9      348.34      337.00      5.50 o 
  -1  -2   9       50.87       49.13      2.66 o 
   0  -2   9       19.56       19.33      1.33 o 
   1  -2   9        1.53        3.26      2.03 o 
   2  -2   9       22.74       19.42      1.88 o 
   3  -2   9       52.37       50.03      2.28 o 
   4  -2   9       29.88       32.66      3.04 o 
   5  -2   9        2.57        4.30      1.52 o 
  -5  -1   9        8.93       10.10      1.13 o 
  -4  -1   9        4.00        8.23      0.97 o 
  -3  -1   9        0.32        0.96      0.67 o 
  -2  -1   9        7.50        9.51      0.88 o 
  -1  -1   9      208.13      185.52      3.50 o 
   0  -1   9       95.78       91.79      2.49 o 
   1  -1   9       27.56       30.02      1.51 o 
   2  -1   9        1.81        2.93      0.72 o 
   3  -1   9        0.87        0.90      0.76 o 
   4  -1   9        4.83        3.54      1.27 o 
   5  -1   9       34.64       34.43      2.78 o 
   6  -1   9        0.27        0.00      1.01 o 
  -5   0   9        0.27        0.71      0.62 o 
  -4   0   9      176.81      175.33      5.75 o 
  -3   0   9       44.74       45.68      1.99 o 
  -2   0   9       48.02       51.28      1.65 o 
  -1   0   9      286.24      300.04      4.76 o 
   0   0   9        1.27        2.10      0.61 o 
   1   0   9        6.02        3.92      0.89 o 
   2   0   9      404.41      392.19      6.89 o 
   3   0   9       19.22       18.68      1.58 o 
   4   0   9        3.35        4.25      0.79 o 
   5   0   9       72.86       74.17      3.80 o 
   6   0   9       22.75       20.76      2.53 o 
  -5   1   9      114.60      120.72      6.96 o 
  -4   1   9       31.48       31.18      1.67 o 
  -3   1   9        8.09        9.60      0.92 o 
  -2   1   9      175.99      161.50      3.26 o 
  -1   1   9        2.13        2.36      0.58 o 
   0   1   9      774.11      779.66      9.93 o 
   1   1   9      100.43      111.82      2.74 o 
   2   1   9       33.25       22.98      1.40 o 
   3   1   9       42.44       42.04      1.79 o 
   4   1   9       86.39       84.45      3.29 o 
   5   1   9       45.18       39.33      4.31 o 
   6   1   9       48.42       44.81      3.04 o 
   7   1   9        0.97        0.00      2.53 o 
  -5   2   9        4.54        4.05      1.07 o 
  -4   2   9       36.02       33.25      1.63 o 
  -3   2   9      236.71      228.34      4.22 o 
  -2   2   9        0.23        0.00      0.32 o 
  -1   2   9      108.76      108.88      2.42 o 
   0   2   9        3.00        4.00      0.52 o 
   1   2   9      179.44      181.70      4.67 o 
   2   2   9       43.18       39.65      5.44 o 
   3   2   9       12.61       11.93      2.03 o 
   4   2   9        4.55        5.13      0.79 o 
   5   2   9       22.73       19.13      1.51 o 
   6   2   9        9.90        9.32      1.15 o 
   7   2   9       13.14        8.86      1.77 o 
  -5   3   9        0.58        2.15      0.90 o 
  -4   3   9       16.99       17.32      4.43 o 
  -3   3   9        6.63        8.39      0.89 o 
  -2   3   9       13.09       14.28      1.28 o 
  -1   3   9        2.94        3.30      0.78 o 
   0   3   9       23.58       25.23      1.21 o 
   1   3   9      182.52      188.53      3.18 o 
   2   3   9      202.53      199.11      3.38 o 
   3   3   9       89.02       95.46      2.69 o 
   4   3   9        2.86        3.80      1.01 o 
   5   3   9       15.60       13.92      1.77 o 
   6   3   9       11.85       15.70      2.03 o 
   7   3   9        8.15        4.81      1.52 o 
  -4   4   9       46.50       47.85      2.51 o 
  -3   4   9      149.49      156.52      4.30 o 
  -2   4   9      677.45      621.29      8.55 o 
  -1   4   9       22.56       28.16      1.69 o 
   0   4   9       15.99       17.32      1.23 o 
   1   4   9        8.63       10.42      0.72 o 
   2   4   9      379.88      381.63      5.40 o 
   3   4   9        0.25        0.41      0.51 o 
   4   4   9       23.56       26.29      1.51 o 
   5   4   9      131.39      125.56     14.18 o 
   6   4   9       28.58       33.42      3.54 o 
   7   4   9        0.40        1.27      3.04 o 
  -4   5   9       16.89       15.73      1.61 o 
  -3   5   9       26.85       32.95      2.13 o 
  -2   5   9       31.22       31.10      1.94 o 
  -1   5   9      417.60      413.93      7.21 o 
   0   5   9      108.47      100.75      2.38 o 
   1   5   9      303.96      302.26      4.01 o 
   2   5   9      115.04      119.56      2.38 o 
   3   5   9      102.97      106.59      3.67 o 
   4   5   9      137.51      141.51      5.06 o 
   5   5   9       12.83        7.85      1.52 o 
   6   5   9       16.72       20.67      1.61 o 
   7   5   9        1.37        1.69      0.79 o 
  -3   6   9       53.80       59.28      2.59 o 
  -2   6   9        3.46        4.94      0.97 o 
  -1   6   9       32.04       35.06      2.53 o 
   0   6   9      138.79      137.41      3.37 o 
   1   6   9       17.46       17.32      1.11 o 
   2   6   9        1.69        1.30      0.63 o 
   3   6   9       29.73       33.21      2.17 o 
   4   6   9        1.85        0.00      0.76 o 
   5   6   9      113.99      103.54      7.34 o 
   6   6   9       39.98       44.30      3.04 o 
   7   6   9        4.34        6.08      1.52 o 
  -2   7   9       19.18       16.28      3.04 o 
  -1   7   9        0.44        0.51      1.01 o 
   0   7   9       65.90       59.74      3.54 o 
   1   7   9        1.09        0.74      0.47 o 
   2   7   9      202.79      214.37      4.72 o 
   3   7   9       35.37       37.89      1.87 o 
   4   7   9        5.89        6.33      1.27 o 
   5   7   9        6.68        6.33      1.52 o 
   6   7   9       62.56       62.78      3.54 o 
   7   7   9        0.11        0.00      1.01 o 
  -1   8   9       38.58       36.20      3.04 o 
   0   8   9       57.26       52.66      3.54 o 
   1   8   9      354.25      352.40      6.95 o 
   2   8   9        3.90        5.03      0.97 o 
   3   8   9        3.83        2.64      0.79 o 
   4   8   9      174.03      185.06      6.33 o 
   5   8   9       22.76       23.80      2.53 o 
   6   8   9        4.70        7.34      1.52 o 
   0   9   9        9.60        7.59      1.77 o 
   1   9   9       69.47       76.17      4.01 o 
   2   9   9      166.83      158.53      4.28 o 
   3   9   9      125.00      123.32      3.67 o 
   4   9   9        1.96        1.77      1.01 o 
   5   9   9       50.73       46.33      3.04 o 
   6   9   9       62.05       62.78      3.80 o 
   2  10   9       21.91       22.83      1.97 o 
   3  10   9       19.44       23.32      1.87 o 
   4  10   9        2.68        1.52      1.01 o 
  -2  -4  10        3.50        5.05      1.03 o 
  -1  -4  10        0.15        0.00      0.61 o 
   0  -4  10        7.32       11.14      1.77 o 
   1  -4  10       15.25       14.89      1.51 o 
  -3  -3  10       42.79       48.13      4.11 o 
  -2  -3  10       63.21       63.54      2.69 o 
  -1  -3  10       70.65       70.56      2.77 o 
   0  -3  10       22.90       30.13      2.78 o 
   1  -3  10       40.32       43.71      1.97 o 
   2  -3  10      139.64      139.27      4.40 o 
   3  -3  10        0.13        1.01      1.01 o 
  -4  -2  10        8.56       11.07      1.17 o 
  -3  -2  10       20.20       21.34      1.79 o 
  -2  -2  10       31.06       24.97      2.66 o 
  -1  -2  10        5.57        4.30      0.90 o 
   0  -2  10       14.57       11.90      1.77 o 
   1  -2  10        2.83        1.52      0.89 o 
   2  -2  10       14.28       16.38      1.43 o 
   3  -2  10       64.34       63.04      3.54 o 
   4  -2  10       83.67       90.63      4.56 o 
  -4  -1  10        2.69        3.72      0.88 o 
  -3  -1  10       11.25       13.78      1.70 o 
  -2  -1  10        7.25        6.73      0.88 o 
  -1  -1  10      177.97      173.02      4.38 o 
   0  -1  10       20.51       19.49      2.28 o 
   1  -1  10        1.29        0.25      0.54 o 
   2  -1  10        1.04        0.63      0.54 o 
   3  -1  10        0.15        0.76      0.54 o 
   4  -1  10        0.48        0.51      1.01 o 
   5  -1  10       18.99       17.72      2.28 o 
  -4   0  10       13.16       10.42      1.11 o 
  -3   0  10       72.32       80.67      2.33 o 
  -2   0  10       83.55       86.61      3.04 o 
  -1   0  10       24.78       29.75      1.45 o 
   0   0  10      296.23      314.67      8.86 o 
   1   0  10        6.42        7.19      1.90 o 
   2   0  10       10.57       10.25      1.07 o 
   3   0  10       52.31       45.82      1.97 o 
   4   0  10        0.14        0.15      0.70 o 
   5   0  10       37.93       38.48      2.78 o 
   6   0  10       10.90        9.62      2.03 o 
  -4   1  10       15.77       15.24      1.26 o 
  -3   1  10       40.09       36.49      2.87 o 
  -2   1  10      381.73      353.88      6.27 o 
  -1   1  10        1.12        0.51      0.54 o 
   0   1  10       13.39       13.53      1.00 o 
   1   1  10      437.79      442.12      7.49 o 
   2   1  10       84.66       80.68      2.91 o 
   3   1  10        9.02       10.11      1.52 o 
   4   1  10      134.68      139.20      6.20 o 
   5   1  10        0.79        1.01      0.72 o 
   6   1  10       25.39       20.76      2.53 o 
  -4   2  10       69.05       74.86      3.09 o 
  -3   2  10      127.21      138.70      3.26 o 
  -2   2  10        0.91        1.01      0.58 o 
  -1   2  10       25.72       25.69      1.34 o 
   0   2  10      275.46      278.70      4.57 o 
   1   2  10       12.31       14.70      1.46 o 
   2   2  10        0.23        1.05      0.61 o 
   3   2  10       14.24       13.86      1.15 o 
   4   2  10       29.70       33.82      1.82 o 
   5   2  10       55.07       48.53      3.04 o 
   6   2  10       19.55       17.96      2.03 o 
  -4   3  10       20.31       17.55      1.90 o 
  -3   3  10      102.65      104.01      2.67 o 
  -2   3  10       10.77        7.84      1.91 o 
  -1   3  10        2.84        5.38      0.73 o 
   0   3  10        5.32        5.84      0.87 o 
   1   3  10      201.48      215.61      3.12 o 
   2   3  10      221.27      214.54      6.96 o 
   3   3  10       18.11       16.91      1.33 o 
   4   3  10       13.51        9.37      1.07 o 
   5   3  10        5.88        4.77      0.90 o 
   6   3  10        0.57        0.13      0.76 o 
   7   3  10       11.27        9.37      1.77 o 
  -4   4  10       78.76       92.28      6.58 o 
  -3   4  10        3.92        0.25      0.61 o 
  -2   4  10      246.18      224.75      8.58 o 
  -1   4  10       63.68       64.30      2.27 o 
   0   4  10        3.69        3.70      1.11 o 
   1   4  10        0.72        0.17      0.44 o 
   2   4  10        3.89        3.21      0.46 o 
   3   4  10      101.41      110.87      2.42 o 
   4   4  10       62.79       69.65      3.16 o 
   5   4  10       28.53       24.56      3.80 o 
   6   4  10       36.08       38.99      2.78 o 
   7   4  10        6.43        3.80      1.77 o 
  -3   5  10      104.03      100.39      7.21 o 
  -2   5  10       23.11       27.09      1.97 o 
  -1   5  10       67.95       75.68      2.18 o 
   0   5  10      654.11      643.76      9.36 o 
   1   5  10      174.14      192.55      3.51 o 
   2   5  10       46.98       44.29      1.26 o 
   3   5  10        7.03        6.58      1.27 o 
   4   5  10      128.93      135.18      5.06 o 
   5   5  10       30.19       30.01      3.92 o 
   6   5  10        3.97        3.19      0.90 o 
   7   5  10        9.58       12.53      1.43 o 
  -3   6  10       85.53       86.64      3.39 o 
  -2   6  10        0.35        2.15      0.90 o 
  -1   6  10       34.05       36.08      1.97 o 
   0   6  10        3.51        3.34      1.14 o 
   1   6  10       95.08       99.97      2.43 o 
   2   6  10       24.22       26.16      2.48 o 
   3   6  10       93.50       89.01      2.69 o 
   4   6  10        7.49        6.84      1.27 o 
   5   6  10       59.10       70.63      3.54 o 
   6   6  10       61.40       62.28      3.54 o 
   7   6  10        5.72        8.10      1.77 o 
  -2   7  10       86.09       88.73      3.21 o 
  -1   7  10        3.28        2.03      1.27 o 
   0   7  10       63.62       61.85      2.78 o 
   1   7  10       82.78       81.97      4.05 o 
   2   7  10        5.81        6.71      0.97 o 
   3   7  10       11.17       12.48      1.33 o 
   4   7  10        5.18        6.77      1.07 o 
   5   7  10        9.02        8.35      1.52 o 
   6   7  10       13.45       13.92      2.03 o 
   7   7  10        0.61        0.25      1.01 o 
  -1   8  10       11.62       12.91      2.28 o 
   0   8  10        4.86        5.57      1.52 o 
   1   8  10      105.14      106.16      5.57 o 
   2   8  10      199.28      211.07      4.90 o 
   3   8  10       57.85       56.12      3.80 o 
   4   8  10       44.33       43.29      2.78 o 
   5   8  10       26.92       30.13      2.78 o 
   6   8  10        0.08        0.25      1.01 o 
   1   9  10       95.11       93.16      4.81 o 
   2   9  10       24.19       20.08      1.69 o 
   3   9  10      238.87      232.39      5.44 o 
   4   9  10       13.58       14.43      2.03 o 
   5   9  10       14.34       17.97      2.28 o 
  -1  -3  11       30.92       36.34      2.19 o 
   0  -3  11        0.24        0.00      0.76 o 
   1  -3  11       19.42       21.77      2.53 o 
  -3  -2  11        0.75        0.68      0.58 o 
  -2  -2  11       26.62       27.15      2.15 o 
  -1  -2  11       22.73       26.54      2.05 o 
   0  -2  11        7.91        8.61      1.77 o 
   1  -2  11       46.49       50.12      3.29 o 
   2  -2  11        5.57        4.45      2.03 o 
   3  -2  11       63.13       59.74      3.54 o 
  -3  -1  11       28.26       25.45      1.61 o 
  -2  -1  11        1.87        1.90      1.28 o 
  -1  -1  11       11.20       10.20      2.53 o 
   0  -1  11      159.72      163.54      6.08 o 
   1  -1  11        5.63        6.84      1.52 o 
   2  -1  11       12.81       12.09      1.25 o 
   3  -1  11        0.51        0.29      0.63 o 
   4  -1  11        7.10       11.14      2.03 o 
  -3   0  11       19.22       17.01      1.36 o 
  -2   0  11        1.20        1.28      0.55 o 
  -1   0  11        0.73        1.14      0.72 o 
   0   0  11        0.12        0.00      0.76 o 
   1   0  11      140.83      135.69      5.32 o 
   2   0  11       13.77       11.70      1.15 o 
   3   0  11        9.38        6.73      1.07 o 
   4   0  11        0.70        0.00      0.72 o 
   5   0  11        3.57        3.80      1.27 o 
  -4   1  11       29.53       31.29      1.79 o 
  -3   1  11        0.16        0.84      0.58 o 
  -2   1  11      202.81      201.80      4.04 o 
  -1   1  11       13.70       15.27      1.18 o 
   0   1  11       14.47       17.30      1.51 o 
   1   1  11      254.48      231.89      7.34 o 
   2   1  11        3.59        3.19      0.72 o 
   3   1  11        1.12        1.46      0.72 o 
   4   1  11      126.99      116.84      3.40 o 
   5   1  11       10.20       10.28      1.27 o 
  -3   2  11      170.52      159.80      3.65 o 
  -2   2  11       16.70       15.84      1.30 o 
  -1   2  11        0.67        0.56      0.52 o 
   0   2  11      109.44      116.18      3.16 o 
   1   2  11        7.23        4.90      0.97 o 
   2   2  11      242.86      240.77      5.57 o 
   3   2  11       16.04       14.77      1.33 o 
   4   2  11        0.67        1.52      0.76 o 
   5   2  11       45.18       43.87      4.56 o 
   6   2  11       20.46       17.52      2.28 o 
  -3   3  11        1.17        1.81      0.62 o 
  -2   3  11       37.79       39.61      2.24 o 
  -1   3  11      150.74      145.96      3.21 o 
   0   3  11        0.22        1.72      0.52 o 
   1   3  11      114.68      115.77      3.40 o 
   2   3  11        0.56        0.64      0.88 o 
   3   3  11       46.66       44.38      1.87 o 
   4   3  11       13.15       15.11      1.43 o 
   5   3  11        1.04        1.52      1.01 o 
   6   3  11        0.05        0.00      0.61 o 
  -3   4  11        0.82        0.51      0.72 o 
  -2   4  11       29.77       33.63      1.59 o 
  -1   4  11        0.15        0.00      0.47 o 
   0   4  11       17.57       13.14      1.07 o 
   1   4  11        3.59        2.94      0.58 o 
   2   4  11       14.89       16.54      1.33 o 
   3   4  11       42.80       43.66      1.51 o 
   4   4  11       26.43       27.45      1.88 o 
   5   4  11       42.93       44.18      2.43 o 
   6   4  11        5.91        4.03      0.97 o 
  -3   5  11       79.64       77.47      3.22 o 
  -2   5  11       35.03       36.22      2.05 o 
  -1   5  11      101.20       97.68      2.87 o 
   0   5  11      498.08      521.94      7.60 o 
   1   5  11       25.94       23.52      2.08 o 
   2   5  11        0.62        0.72      0.39 o 
   3   5  11        7.39        7.24      0.97 o 
   4   5  11      106.54      104.96      7.47 o 
   5   5  11       13.52       15.07      1.43 o 
   6   5  11        0.54        0.89      0.72 o 
  -2   6  11       19.11       23.26      2.28 o 
  -1   6  11        6.00        4.20      0.97 o 
   0   6  11       14.52       21.82      1.36 o 
   1   6  11      334.98      327.52      5.53 o 
   2   6  11       61.50       61.89      2.60 o 
   3   6  11       60.71       57.06      2.48 o 
   4   6  11       16.62       16.20      2.03 o 
   5   6  11       54.36       59.49      3.54 o 
   6   6  11       33.76       32.40      3.04 o 
  -1   7  11       22.47       18.99      2.53 o 
   0   7  11        0.30        0.38      0.72 o 
   1   7  11       35.53       35.39      2.05 o 
   2   7  11       36.62       44.33      2.15 o 
   3   7  11        4.98        5.06      0.90 o 
   4   7  11        2.57        0.00      1.52 o 
   5   7  11       21.21       21.77      2.28 o 
   6   7  11        3.36        2.78      1.27 o 
   0   8  11        6.38        8.61      1.77 o 
   1   8  11        6.80        4.89      1.07 o 
   2   8  11       55.24       53.54      3.25 o 
   3   8  11       19.55       19.95      1.69 o 
   4   8  11       39.40       42.78      3.04 o 
   5   8  11       35.30       33.42      2.78 o 
   2   9  11       29.20       28.10      3.04 o 
   3   9  11      128.97      129.02      3.85 o 
   4   9  11        0.39        0.00      0.54 o 
  -1  -2  12       17.52       19.08      1.87 o 
   0  -2  12       31.66       34.18      3.29 o 
   1  -2  12       43.35       38.99      3.04 o 
  -2  -1  12        5.50        6.03      1.15 o 
  -1  -1  12        9.46       11.92      1.43 o 
   0  -1  12       54.51       50.71      2.49 o 
   1  -1  12        3.44        4.30      1.27 o 
   2  -1  12        0.97        0.51      1.01 o 
   3  -1  12        1.80        3.04      0.90 o 
  -2   0  12        8.23       11.03      1.43 o 
  -1   0  12        0.57        1.46      0.79 o 
   0   0  12        5.41        8.78      2.03 o 
   1   0  12      112.79       92.15      4.56 o 
   2   0  12        6.32        9.62      1.77 o 
   3   0  12        2.47        2.45      0.79 o 
   4   0  12        0.76        0.13      0.72 o 
  -3   1  12       16.03       11.01      1.17 o 
  -2   1  12       10.18        7.46      1.02 o 
  -1   1  12       36.48       40.10      3.67 o 
   0   1  12       32.51       29.06      2.05 o 
   1   1  12       22.56       16.46      2.28 o 
   2   1  12      100.09      102.53      4.56 o 
   3   1  12        0.08        0.00      0.61 o 
   4   1  12       11.36        9.21      1.58 o 
   5   1  12       17.33       18.91      3.75 o 
  -3   2  12       18.28       19.37      1.51 o 
  -2   2  12       22.13       20.00      1.46 o 
  -1   2  12       13.35       13.08      1.35 o 
   0   2  12      248.63      249.16      5.72 o 
   1   2  12        0.86        1.90      0.72 o 
   2   2  12        5.49        5.82      4.05 o 
   3   2  12       88.26       85.13      7.72 o 
   4   2  12       19.91       22.42      1.79 o 
   5   2  12       10.72       10.10      1.33 o 
  -2   3  12       56.42       58.06      2.25 o 
  -1   3  12       76.20       84.36      3.09 o 
   0   3  12        0.35        0.76      0.72 o 
   1   3  12       38.16       32.30      2.32 o 
   2   3  12      114.33      108.60      4.81 o 
   3   3  12        0.31        0.04      0.63 o 
   4   3  12        1.14        1.63      1.27 o 
   5   3  12        5.44        6.72      1.39 o 
  -2   4  12       18.68       18.90      1.41 o 
  -1   4  12       70.29       70.24      2.24 o 
   0   4  12        7.53       10.35      1.07 o 
   1   4  12        0.98        0.11      0.61 o 
   2   4  12        2.73        4.21      0.90 o 
   3   4  12       60.14       64.10      1.95 o 
   4   4  12       91.68       91.86      4.78 o 
   5   4  12        8.70        6.81      1.58 o 
   6   4  12        1.80        0.93      0.79 o 
  -2   5  12       66.40       62.45      2.86 o 
  -1   5  12       12.04        8.41      0.97 o 
   0   5  12      182.00      182.48      3.75 o 
   1   5  12       45.48       42.69      1.70 o 
   2   5  12        1.24        0.36      0.61 o 
   3   5  12       15.67       14.09      1.11 o 
   4   5  12        6.07        4.90      0.97 o 
   5   5  12       49.08       50.41      2.44 o 
   6   5  12        8.23       10.03      1.14 o 
  -1   6  12       71.12       67.97      2.86 o 
   0   6  12       23.89       28.00      1.65 o 
   1   6  12       61.15       62.83      2.58 o 
   2   6  12      212.18      202.78      7.09 o 
   3   6  12       32.57       35.15      2.40 o 
   4   6  12       19.92       20.57      1.94 o 
   5   6  12        3.14        3.04      1.27 o 
   6   6  12       20.31       22.78      2.53 o 
   0   7  12        0.46        0.51      0.72 o 
   1   7  12       39.96       42.41      2.15 o 
   2   7  12        7.46        7.93      3.67 o 
   3   7  12       16.84       17.02      1.90 o 
   4   7  12       12.92       12.40      4.56 o 
   5   7  12       39.57       36.96      2.78 o 
   1   8  12        0.37        0.84      0.91 o 
   2   8  12       30.61       30.65      2.15 o 
   3   8  12        8.10        9.71      1.16 o 
   4   8  12        0.10        0.00      1.01 o 
  -1   0  13       24.79       28.10      2.15 o 
   0   0  13        4.86        5.79      1.15 o 
   1   0  13        5.66        4.30      1.27 o 
   2   0  13       47.74       44.56      3.29 o 
  -1   1  13       15.30       20.21      1.87 o 
   0   1  13        3.34        2.53      1.39 o 
   1   1  13        2.38        2.66      0.90 o 
   2   1  13        4.65        2.53      1.27 o 
   3   1  13       23.13       28.47      2.05 o 
  -1   2  13        0.72        0.25      0.76 o 
   0   2  13      157.18      162.12      5.70 o 
   1   2  13        2.56        2.68      0.84 o 
   2   2  13        0.24        2.28      1.27 o 
   3   2  13       77.92       80.42      3.65 o 
   4   2  13        0.65        1.72      0.79 o 
  -1   3  13      127.47      140.60      3.36 o 
   0   3  13        6.22        3.45      1.01 o 
   1   3  13        2.18        1.69      0.79 o 
   2   3  13       45.13       43.69      2.91 o 
   3   3  13        0.11        1.01      1.01 o 
   4   3  13       67.84       72.90      2.77 o 
  -1   4  13        0.08        0.00      0.58 o 
   0   4  13       35.98       34.87      2.53 o 
   1   4  13       74.78       75.06      3.85 o 
   2   4  13        0.61        0.58      1.27 o 
   3   4  13       33.14       38.48      3.04 o 
   4   4  13        6.70        4.60      0.77 o 
   5   4  13       13.31       12.74      3.29 o 
  -1   5  13        0.20        0.08      0.58 o 
   0   5  13       29.18       27.98      1.65 o 
   1   5  13        1.43        2.28      1.01 o 
   2   5  13       13.09       17.35      1.61 o 
   3   5  13        0.07        0.65      0.76 o 
   4   5  13       11.96       17.28      1.69 o 
   5   5  13       19.89       17.37      1.41 o 
   0   6  13       22.05       22.06      1.81 o 
   1   6  13       63.95       68.91      2.19 o 
   2   6  13      189.60      188.09      6.84 o 
   3   6  13        1.83        1.27      1.27 o 
   4   6  13        0.33        0.00      0.91 o 
   5   6  13        0.05        0.96      0.79 o 
   1   7  13        5.13        5.33      1.15 o 
   2   7  13        2.58        2.28      2.78 o 
   3   7  13      111.00      113.41      5.32 o 
   4   7  13       30.60       30.08      2.23 o 
   1   2  14       22.76       23.62      2.78 o 
   2   2  14       19.81       18.99      2.53 o 
   0   3  14       19.08       18.54      1.79 o 
   1   3  14        3.90        2.53      1.39 o 
   2   3  14       71.48       81.44      5.44 o 
   3   3  14        0.42        0.00      2.53 o 
   1   4  14       43.45       44.39      2.66 o 
   2   4  14        0.38        0.57      1.20 o 
   3   4  14       21.42       18.48      2.53 o 
   1   5  14       37.77       37.57      2.90 o 
   2   5  14        0.10        1.69      0.79 o 
   3   5  14        0.05        0.00      0.72 o 
                                                 
